# Supplementary material for: CD36 deficiency affects depressive-like behaviors possibly by modifying gut microbiota and the inflammasome pathway in mice
Source: Transl Psychiatry. 2021 Jan 5;11:16. doi: 10.1038/s41398-020-01130-8 (PMC7791141; doi:10.1038/s41398-020-01130-8)
Supplement: Supplementary file 2 — Supplementary 2 [file 41398_2020_1130_MOESM2_ESM.xlsx]

## Sheet: COG
	WT_1	WT_2	WT_3	WT_4	WT_5	WT_6	WT_7	WT_8	WT_9	CD36−/−_1	CD36−/−_2	CD36−/−_3	CD36−/−_4	CD36−/−_5	CD36−/−_6	CD36−/−_7	CD36−/−_8	Description
COG0001	3801	3209	2029	2600	3780	2615	2626	3022	1491	5101	4742	4269	3239	4767	3777	3063	3654	Glutamate-1-semialdehyde aminotransferase
COG0002	7715	7827	5913	6244	8134	7515	6973	8951	5018	9488	11456	8510	8748	10390	7891	9027	9981	N-acetylglutamate semialdehyde dehydrogenase
COG0003	275	174	139	122	178	131	316	133	167	198	274	257	389	436	313	253	284	"ATPase required for the post-translational delivery of tail-anchored (TA) proteins to the endoplasmic reticulum. Recognizes and selectively binds the transmembrane domain of TA proteins in the cytosol. This complex then targets to the endoplasmic reticulum by membrane-bound receptors, where the tail- anchored protein is released for insertion. This process is regulated by ATP binding and hydroly…
COG0004	7372	6396	3817	4537	6917	4206	5892	8717	3816	7634	10362	7116	6600	8744	5880	7435	7009	ammonium Transporter
COG0005	5425	7522	5592	5807	7172	7392	6280	7283	4820	8293	10469	7696	7703	9589	7429	8216	9643	"The purine nucleoside phosphorylases catalyze the phosphorolytic breakdown of the N-glycosidic bond in the beta- (deoxy)ribonucleoside molecules, with the formation of the corresponding free purine bases and pentose-1-phosphate (By similarity)"
COG0006	15737	14138	11531	12493	15254	14886	12828	16853	10897	17381	21819	15811	16287	20171	15929	16628	20165	peptidase M24
COG0007	2186	5108	2237	3699	4004	3268	3895	2897	2352	5151	5483	5300	4221	6657	4662	3783	4426	Multifunctional enzyme that catalyzes the SAM-dependent methylation of uroporphyrinogen III at position C-2 and C-7 to form precorrin-2 and then position C-12 or C-18 to form trimethylpyrrocorphin 2. It also catalyzes the conversion of precorrin-2 into siroheme. This reaction consists of the NAD- dependent oxidation of precorrin-2 into sirohydrochlorin and its subsequent ferrochelation into siroh…
COG0008	14072	16107	12947	13733	16476	16055	14067	17565	11245	19082	22515	17308	19067	21784	17929	18390	21078	Catalyzes the attachment of glutamate to tRNA(Glu) in a two-step reaction glutamate is first activated by ATP to form Glu-AMP and then transferred to the acceptor end of tRNA(Glu) (By similarity)
COG0009	10464	9303	8243	8002	10047	11002	7706	9955	7343	10531	12232	9486	11018	11788	10059	10410	13367	sua5 ycio yrdc ywlc family protein
COG0010	7961	8325	5256	5630	9083	7792	7839	6119	5447	11532	11458	10450	9094	13569	6935	9680	11416	"hydrolase activity, acting on carbon-nitrogen (but not peptide) bonds, in linear amidines"
COG0011	443	384	297	826	396	258	703	317	407	490	384	434	998	810	671	484	249	Domain of unknown function DUF77
COG0012	8022	7835	6068	6235	8207	7686	6827	9274	5565	9330	11326	8346	8960	10359	7917	8977	10316	gtp-binding protein
COG0013	8538	9244	6304	6586	9102	8305	7257	10510	6258	9650	11583	8645	9806	10889	8177	9669	10649	Catalyzes the attachment of alanine to tRNA(Ala) in a two-step reaction alanine is first activated by ATP to form Ala- AMP and then transferred to the acceptor end of tRNA(Ala). Also edits incorrectly charged Ser-tRNA(Ala) and Gly-tRNA(Ala) via its editing domain (By similarity)
COG0014	7588	7143	5198	6024	7955	7052	6169	6287	5142	8042	9611	7273	8698	10119	7503	8469	9393	Catalyzes the NADPH dependent reduction of L-gamma- glutamyl 5-phosphate into L-glutamate 5-semialdehyde and phosphate. The product spontaneously undergoes cyclization to form 1-pyrroline-5-carboxylate (By similarity)
COG0015	8065	7874	6279	6288	8237	7783	6864	9291	5631	9393	11347	8354	9125	10410	8160	9118	10494	adenylosuccinate lyase
COG0016	8022	7835	6068	6240	8212	7686	6827	9274	5565	9331	11327	8346	8960	10377	7917	8979	10316	"phenylalanyL-tRNA synthetase, alpha subunit"
COG0017	8931	11413	6615	7141	10267	9575	8709	10637	6660	12110	15070	11491	8977	14254	9326	10677	12697	asparaginyl-tRNA synthetase
COG0018	8789	10311	6739	7160	9975	9247	8588	10283	6377	12886	15379	11623	9542	14077	9198	10706	12861	arginyL-tRNA synthetase
COG0019	15949	17912	12707	14066	18006	16962	15216	18928	11212	22173	26771	19862	18473	24053	18689	19639	22257	Specifically catalyzes the decarboxylation of meso- diaminopimelate (meso-DAP) to L-lysine (By similarity)
COG0020	8035	7840	6073	6248	8227	7703	6884	9259	5569	9372	11409	8389	8995	10524	8149	9014	10355	Catalyzes the condensation of isopentenyl diphosphate (IPP) with allylic pyrophosphates generating different type of terpenoids (By similarity)
COG0021	5239	2768	4067	4028	3535	4797	2569	5479	2582	3972	5484	3162	4824	2881	5076	3161	4722	Transketolase
COG0022	338	347	1476	2129	247	950	641	496	651	559	574	696	822	941	4029	481	434	"Dehydrogenase, E1 component"
COG0023	2717	2223	3439	3042	2080	4265	1798	3623	2040	2790	4992	2548	2739	1797	4345	2224	4064	translation initiation factor
COG0024	11631	12785	9687	9980	12177	13415	10777	14123	8546	15727	20557	14226	12745	16418	12036	13289	17302	Removes the N-terminal methionine from nascent proteins (By similarity)
COG0025	5688	3280	1390	1572	3840	2129	2924	3610	2025	4337	4844	4450	2292	5545	2460	2603	4089	Sodium hydrogen exchanger
COG0026	2118	195	856	1069	710	603	150	1411	823	190	187	162	649	280	1956	313	297	phosphoribosylaminoimidazole carboxylase atpase subunit
COG0027	2519	2159	3413	2914	1813	4233	1722	3560	2107	2706	4941	2405	2810	1779	4396	2317	4036	"Catalyzes two reactions the first one is the production of beta-formyl glycinamide ribonucleotide (GAR) from formate, ATP and beta GAR"
COG0028	18425	18318	9482	11753	19331	14432	15754	18748	10462	22999	25884	20884	18127	26519	14257	19285	21367	acetolactate synthase
COG0029	7354	5438	5535	4874	6725	6061	4946	7923	4588	5818	7184	5240	8652	6915	6457	7307	7757	L-aspartate oxidase
COG0030	9549	12786	7408	8081	11699	10810	10363	11277	7184	16455	19442	14902	10157	17784	10672	12435	15407	Specifically dimethylates two adjacent adenosines (A1518 and A1519) in the loop of a conserved hairpin near the 3'-end of 16S rRNA in the 30S particle. May play a critical role in biogenesis of 30S subunits (By similarity)
COG0031	10042	11340	8520	8959	11712	10334	10454	12281	7967	14947	16622	13158	12378	17068	12235	14357	14839	cysteine biosynthetic process from serine
COG0033	180	64	169	88	433	167	106	26	202	58	96	77	1023	186	158	280	272	phosphoglucomutase
COG0034	11591	12115	9280	9226	11983	12618	10254	11053	8544	14675	17230	13330	12507	16266	12053	12726	16074	glutamine phosphoribosylpyrophosphate amidotransferase
COG0035	7808	7747	5432	5137	7964	7264	6738	8570	5471	8624	11174	8073	8724	10217	6073	8753	10269	Catalyzes the conversion of uracil and 5-phospho-alpha- D-ribose 1-diphosphate (PRPP) to UMP and diphosphate (By similarity)
COG0036	8529	8516	6254	7334	8917	8140	7823	9824	6255	10077	12052	9313	10670	12073	8991	9868	11169	ribulose-phosphate 3-epimerase activity
COG0037	14394	14341	9524	10891	16291	11745	13390	15962	10127	17184	20280	15589	17981	21673	12766	18892	18322	"Ligates lysine onto the cytidine present at position 34 of the AUA codon-specific tRNA(Ile) that contains the anticodon CAU, in an ATP-dependent manner. Cytidine is converted to lysidine, thus changing the amino acid specificity of the tRNA from methionine to isoleucine (By similarity)"
COG0038	6027	7881	6929	8108	7520	8429	6809	7889	5513	8949	11621	8414	8969	10365	11455	8775	10388	chloride channel
COG0039	13785	12494	9945	10484	12627	13235	10218	12812	9370	14711	16813	13654	12498	16604	13878	12426	16688	Catalyzes the reversible oxidation of malate to oxaloacetate (By similarity)
COG0040	7783	7675	5990	6176	7970	7458	6699	8863	5168	9281	11281	8251	8547	10046	7807	8853	9765	Catalyzes the condensation of ATP and 5-phosphoribose 1- diphosphate to form N'-(5'-phosphoribosyl)-ATP (PR-ATP). Has a crucial role in the pathway because the rate of histidine biosynthesis seems to be controlled primarily by regulation of HisG enzymatic activity (By similarity)
COG0041	7965	7820	6581	7181	8174	7947	6797	9149	5562	9352	11435	8339	8874	10304	9660	8945	10008	Catalyzes the conversion of N5-carboxyaminoimidazole ribonucleotide (N5-CAIR) to 4-carboxy-5-aminoimidazole ribonucleotide (CAIR) (By similarity)
COG0042	12958	15202	9200	10711	14852	12454	12284	14660	8942	17930	20013	16442	12584	21015	13738	16044	17471	Catalyzes the synthesis of dihydrouridine a modified base found in the D-loop of most tRNAs (By similarity)
COG0043	3862	4552	3288	3245	4408	5219	3669	2609	3057	6164	6074	5143	4704	6070	4188	4192	6297	Catalyzes the decarboxylation of 3-octaprenyl-4-hydroxy benzoate to 2-octaprenylphenol (By similarity)
COG0044	10840	11033	8508	9385	11696	9522	10155	12085	8382	11719	13539	10696	13185	15204	10998	13818	13639	Dihydroorotase
COG0045	409	207	843	1127	613	639	298	145	278	350	338	326	1365	405	2042	428	447	Succinyl-CoA synthetase subunit beta
COG0046	7965	7820	6035	6214	8172	7572	6797	9131	5541	9316	11323	8292	8874	10301	7893	8945	10007	phosphoribosylformylglycinamidine synthase
COG0047	1075	755	1198	1611	1327	956	847	1251	1291	1421	594	1170	2792	1692	2621	994	1010	phosphoribosylformylglycinamidine synthase
COG0048	7988	7753	6042	6169	8186	7657	6553	9243	5550	9153	10707	8241	8516	10250	7889	8693	10158	"Interacts with and stabilizes bases of the 16S rRNA that are involved in tRNA selection in the A site and with the mRNA backbone. Located at the interface of the 30S and 50S subunits, it traverses the body of the 30S subunit contacting proteins on the other side and probably holding the rRNA structure together. The combined cluster of proteins S8, S12 and S17 appears to hold together the shoulde…
COG0049	8014	7833	6068	6238	8200	7681	6826	9256	5565	9331	11327	8346	8960	10374	7917	8977	10315	"One of the primary rRNA binding proteins, it binds directly to 16S rRNA where it nucleates assembly of the head domain of the 30S subunit. Is located at the subunit interface close to the decoding center, probably blocks exit of the E-site tRNA (By similarity)"
COG0050	9071	10618	7574	7447	10258	9705	8817	10470	6685	13281	15509	11790	10373	14443	9430	11366	13642	This protein promotes the GTP-dependent binding of aminoacyl-tRNA to the A-site of ribosomes during protein biosynthesis (By similarity)
COG0051	8022	7834	5993	6222	8212	7675	6814	9274	5559	9331	11327	8346	8960	10377	7917	8979	10316	tRNA binding
COG0052	8025	7836	6069	6243	8214	7689	6844	9279	5565	9349	11335	8348	8975	10381	8116	8986	10320	30S ribosomal protein S2
COG0053	9382	11799	6970	7619	11109	9649	9479	10697	6859	12797	16107	12202	10118	15110	9966	11527	13164	cation diffusion facilitator family transporter
COG0054	3981	4363	4584	4628	3881	5419	3304	5854	3235	4467	5976	3843	5335	3403	5756	4119	5923	"Catalyzes the formation of 6,7-dimethyl-8- ribityllumazine by condensation of 5-amino-6-(D- ribitylamino)uracil with 3,4-dihydroxy-2-butanone 4-phosphate. This is the penultimate step in the biosynthesis of riboflavin (By similarity)"
COG0055	6387	8869	6251	6412	8131	8025	6664	9289	5821	9032	11181	7972	8280	9972	7805	9078	10276	Produces ATP from ADP in the presence of a proton gradient across the membrane. The catalytic sites are hosted primarily by the beta subunits (By similarity)
COG0056	6059	7602	6117	6199	7412	7583	6377	8258	5584	8871	11077	7819	8173	9840	7696	8626	10139	Produces ATP from ADP in the presence of a proton gradient across the membrane. The alpha chain is a regulatory subunit (By similarity)
COG0057	8413	8117	6891	7499	9078	8311	7093	9990	5891	10311	11634	8844	10428	10757	9927	9552	10704	glyceraldehyde3phosphate dehydrogenase
COG0058	10024	12488	7363	8562	12030	10215	10624	11886	7672	13782	16898	12796	12020	17200	10293	14076	14301	"Phosphorylase is an important allosteric enzyme in carbohydrate metabolism. Enzymes from different sources differ in their regulatory mechanisms and in their natural substrates. However, all known phosphorylases share catalytic and structural properties (By similarity)"
COG0059	7213	7564	5508	5993	7607	7275	6569	8773	4832	9118	10983	8022	7958	9704	7462	8491	9437	Alpha-keto-beta-hydroxylacyl reductoisomerase
COG0060	8118	7901	6101	6367	8413	7709	6831	9283	5632	9402	11363	8421	8979	10398	7922	8998	10329	"amino acids such as valine, to avoid such errors it has two additional distinct tRNA(Ile)-dependent editing activities. One activity is designated as 'pretransfer' editing and involves the hydrolysis of activated Val-AMP. The other activity is designated 'posttransfer' editing and involves deacylation of mischarged Val-tRNA(Ile) (By similarity)"
COG0061	8012	7833	6057	6233	8209	7687	6815	9245	5554	9333	11327	8348	8963	10351	7917	8966	10315	Catalyzes the phosphorylation of NAD to NADP. Utilizes ATP and other nucleoside triphosphates as well as inorganic polyphosphate as a source of phosphorus (By similarity)
COG0062	1709	3134	1782	2444	2775	2378	2837	2042	1774	4910	5406	4541	2873	5820	4013	3044	3880	NADHX epimerase activity
COG0063	8103	7861	6148	6294	8506	7792	6867	9239	5573	9290	11349	8312	9686	10373	7936	8972	10500	"Together with NAD(P)HX epimerase, which catalyzes the epimerization of the S- and R-forms, the enzyme allows the repair of both epimers of NAD(P)HX, a damaged form of NAD(P)H that is a result of enzymatic or heat-dependent hydration (By similarity)"
COG0064	7167	5127	2992	3947	6482	3583	4453	6361	3214	6106	6086	5189	5284	7485	4925	6361	5721	Allows the formation of correctly charged Asn-tRNA(Asn) or Gln-tRNA(Gln) through the transamidation of misacylated Asp- tRNA(Asn) or Glu-tRNA(Gln) in organisms which lack either or both of asparaginyl-tRNA or glutaminyl-tRNA synthetases. The reaction takes place in the presence of glutamine and ATP through an activated phospho-Asp-tRNA(Asn) or phospho-Glu-tRNA(Gln) (By similarity)
COG0065	8759	10404	6578	7831	10193	9295	8938	10119	5947	13055	15780	11756	9890	14517	9370	10858	12539	"Catalyzes the isomerization between 2-isopropylmalate and 3-isopropylmalate, via the formation of 2-isopropylmaleate (By similarity)"
COG0066	7934	7833	5880	6818	8325	7685	6871	9053	5117	9310	11043	8311	8805	10580	8058	8807	9824	"Catalyzes the isomerization between 2-isopropylmalate and 3-isopropylmalate, via the formation of 2-isopropylmaleate (By similarity)"
COG0067	2748	492	356	394	1744	407	796	1151	361	808	1091	660	2560	1102	493	933	701	glutamate synthase
COG0068	1474	3067	1352	1501	2840	1996	2496	1893	1308	4835	4520	4083	2472	4686	1940	2735	3468	protein carbamoylation
COG0069	6380	8089	4055	5160	8347	5472	6748	5800	4262	9778	11890	9358	7655	12485	7075	8456	9071	glutamate synthase
COG0070	2440	236	206	188	1130	181	579	1076	280	418	927	452	1389	877	427	725	398	glutamate synthase
COG0071	9326	10801	7512	8395	10420	9705	9261	9811	7181	13091	16450	11975	11041	14906	11798	11616	13024	response to heat
COG0072	8022	7835	6068	6240	8212	7686	6827	9274	5565	9331	11327	8346	8960	10377	7917	8979	10316	phenylalanyl-tRNA synthetase (beta subunit)
COG0073	5354	6487	3012	3477	6257	3852	4432	6388	3825	6109	5406	5743	4807	8431	5042	6434	5899	Is required not only for elongation of protein synthesis but also for the initiation of all mRNA translation through initiator tRNA(fMet) aminoacylation (By similarity)
COG0074	609	279	918	1186	761	736	395	176	339	436	435	374	1748	597	2279	517	573	Succinyl-CoA ligase ADP-forming subunit alpha
COG0075	6490	6166	4569	5307	6563	6478	4506	4817	3827	6717	6635	5863	6668	6872	6332	5524	7347	aminotransferase
COG0076	4868	1919	3006	3024	2984	3965	1574	1957	2282	1760	1814	1774	3333	2516	4299	2154	3792	decarboxylase
COG0077	6210	8845	6497	7272	8189	8140	6852	8913	5320	9316	11467	8345	8543	10221	9625	9109	9815	Prephenate dehydratase
COG0078	9585	11014	7168	8336	11538	10037	9845	10730	6521	13641	16344	12707	11968	16213	10054	11566	14426	ornithine carbamoyltransferase
COG0079	14883	19759	10466	12365	18440	14832	15570	17690	10599	23286	27093	21364	15662	26937	16019	19442	21570	Imidazole acetol-phosphate transaminase
COG0080	8022	7835	6068	6240	8212	7686	6827	9274	5565	9331	11327	8346	8960	10377	7917	8979	10316	This protein binds directly to 23S ribosomal RNA (By similarity)
COG0081	8022	7835	6068	6240	8212	7686	6827	9274	5565	9331	11327	8346	8960	10377	7917	8979	10316	"Binds directly to 23S rRNA. The L1 stalk is quite mobile in the ribosome, and is involved in E site tRNA release (By similarity)"
COG0082	7962	7763	6032	6201	8220	7547	6773	8913	5204	9313	11326	8303	8672	10265	7848	8930	9983	5-enolpyruvylshikimate-3-phosphate phospholyase
COG0083	789	442	1197	1574	912	723	522	1006	1056	1189	495	789	1413	1046	2314	761	866	Catalyzes the ATP-dependent phosphorylation of L- homoserine to L-homoserine phosphate (By similarity)
COG0084	17534	12048	9354	9179	13754	12768	9944	13799	8528	14423	17037	12932	12378	15832	11626	12617	16394	tatd family
COG0085	8473	7870	6416	6313	8164	7723	7105	9270	5936	9382	11964	8425	9379	10523	8206	9244	10667	DNA-dependent RNA polymerase catalyzes the transcription of DNA into RNA using the four ribonucleoside triphosphates as substrates (By similarity)
COG0086	7988	7752	5967	6151	8186	7646	6540	9243	5545	9153	10707	8242	8516	10250	7889	8693	10158	DNA-dependent RNA polymerase catalyzes the transcription of DNA into RNA using the four ribonucleoside triphosphates as substrates (By similarity)
COG0087	8022	7835	6068	6240	8212	7686	6827	9274	5565	9331	11327	8346	8960	10377	7917	8979	10316	"One of the primary rRNA binding proteins, it binds directly near the 3'-end of the 23S rRNA, where it nucleates assembly of the 50S subunit (By similarity)"
COG0088	8022	7835	6068	6240	8212	7686	6827	9274	5565	9331	11327	8346	8960	10377	7917	8979	10316	"One of the primary rRNA binding proteins, this protein initially binds near the 5'-end of the 23S rRNA. It is important during the early stages of 50S assembly. It makes multiple contacts with different domains of the 23S rRNA in the assembled 50S subunit and ribosome (By similarity)"
COG0089	8022	7835	6068	6240	8212	7686	6827	9274	5565	9331	11327	8346	8960	10377	7917	8979	10316	One of the early assembly proteins it binds 23S rRNA. One of the proteins that surrounds the polypeptide exit tunnel on the outside of the ribosome. Forms the main docking site for trigger factor binding to the ribosome (By similarity)
COG0090	8022	7835	6068	6240	8212	7686	6827	9274	5565	9331	11327	8346	8960	10377	7917	8979	10316	"One of the primary rRNA binding proteins. Required for association of the 30S and 50S subunits to form the 70S ribosome, for tRNA binding and peptide bond formation. It has been suggested to have peptidyltransferase activity"
COG0091	8022	7835	6068	6240	8212	7686	6827	9274	5565	9331	11327	8346	8960	10377	7917	8979	10316	"The globular domain of the protein is located near the polypeptide exit tunnel on the outside of the subunit, while an extended beta-hairpin is found that lines the wall of the exit tunnel in the center of the 70S ribosome (By similarity)"
COG0092	8787	10310	6737	7160	9949	9245	8587	10282	6372	12883	15376	11619	9538	14071	9192	10703	12859	"Binds the lower part of the 30S subunit head. Binds mRNA in the 70S ribosome, positioning it for translation (By similarity)"
COG0093	8022	7834	5448	5255	8211	7300	6814	9256	5538	9295	11215	8299	8959	10374	6149	8979	10314	Binds to 23S rRNA. Forms part of two intersubunit bridges in the 70S ribosome (By similarity)
COG0094	7746	6646	5943	6078	7539	7344	6700	8342	5391	9305	11275	8319	8922	10308	7847	8634	10299	"This is 1 of the proteins that binds and probably mediates the attachment of the 5S RNA into the large ribosomal subunit, where it forms part of the central protuberance. In the 70S ribosome it contacts protein S13 of the 30S subunit (bridge B1b), connecting the 2 subunits"
COG0095	1577	3198	1900	3020	2666	2663	3089	1835	1788	4405	5135	4379	2934	5520	4106	2743	3951	"Lipoate-protein, ligase"
COG0096	8022	7835	6068	6240	8212	7686	6827	9274	5565	9331	11327	8346	8960	10377	7917	8979	10316	"One of the primary rRNA binding proteins, it binds directly to 16S rRNA central domain where it helps coordinate assembly of the platform of the 30S subunit (By similarity)"
COG0097	8022	7835	6068	6240	8212	7686	6827	9274	5565	9331	11327	8346	8960	10377	7917	8979	10316	"This protein binds to the 23S rRNA, and is important in its secondary structure. It is located near the subunit interface in the base of the L7 L12 stalk, and near the tRNA binding site of the peptidyltransferase center (By similarity)"
COG0098	7988	7753	6042	6169	8186	7657	6553	9243	5550	9153	10707	8241	8516	10250	7889	8693	10158	Located at the back of the 30S subunit body where it stabilizes the conformation of the head with respect to the body (By similarity)
COG0099	8022	7835	6068	6240	8212	7686	6827	9274	5565	9331	11327	8346	8960	10377	7917	8979	10316	"Located at the top of the head of the 30S subunit, it contacts several helices of the 16S rRNA. In the 70S ribosome it contacts the 23S rRNA (bridge B1a) and protein L5 of the 50S subunit (bridge B1b), connecting the 2 subunits"
COG0100	8022	7834	5993	6222	8212	7675	6814	9274	5559	9331	11327	8346	8960	10377	7917	8979	10316	"Located on the platform of the 30S subunit, it bridges several disparate RNA helices of the 16S rRNA. Forms part of the Shine-Dalgarno cleft in the 70S ribosome (By similarity)"
COG0101	10723	14078	8213	9643	13596	11751	12258	12926	8690	17857	20218	16333	12565	21143	11627	15520	17523	"Formation of pseudouridine at positions 38, 39 and 40 in the anticodon stem and loop of transfer RNAs (By similarity)"
COG0102	8022	7834	5993	6222	8212	7675	6814	9274	5559	9331	11327	8346	8960	10377	7917	8979	10316	"This protein is one of the early assembly proteins of the 50S ribosomal subunit, although it is not seen to bind rRNA by itself. It is important during the early stages of 50S assembly (By similarity)"
COG0103	7746	6646	5943	6078	7539	7344	6700	8342	5391	9305	11275	8319	8922	10308	7847	8634	10299	30S ribosomal protein S9
COG0104	8367	9081	6757	7484	9055	8414	6939	10163	5804	9461	11520	8491	9014	10424	9754	9316	10338	Plays an important role in the de novo pathway of purine nucleotide biosynthesis
COG0105	5068	2059	3318	3195	3356	4224	1598	2780	2529	2445	1827	1722	4374	2221	4402	2456	4180	"Major role in the synthesis of nucleoside triphosphates other than ATP. The ATP gamma phosphate is transferred to the NDP beta phosphate via a ping-pong mechanism, using a phosphorylated active-site intermediate (By similarity)"
COG0106	7913	7694	6018	6194	8170	7510	6745	8900	5175	9286	11285	8275	8638	10165	7835	8893	9902	phosphoribosylformimino-5-aminoimidazole carboxamide ribotide isomerase
COG0107	7959	7700	6027	6198	8187	7528	6761	8907	5193	9300	11325	8283	8652	10223	7869	8907	9975	"IGPS catalyzes the conversion of PRFAR and glutamine to IGP, AICAR and glutamate. The HisF subunit catalyzes the cyclization activity that produces IGP and AICAR from PRFAR using the ammonia provided by the HisH subunit (By similarity)"
COG0108	4111	4421	4716	4629	4222	5572	3375	5849	3371	4528	6053	3917	6375	3516	5879	4378	6088	"Catalyzes the conversion of D-ribulose 5-phosphate to formate and 3,4-dihydroxy-2-butanone 4-phosphate (By similarity)"
COG0109	923	2528	1350	1897	1803	1953	1851	1091	991	3618	4180	3354	838	3804	3180	1896	2584	Converts heme B (protoheme IX) to heme O by substitution of the vinyl group on carbon 2 of heme B porphyrin ring with a hydroxyethyl farnesyl side group (By similarity)
COG0110	21882	27686	20237	19243	26023	28356	23082	29329	18468	35923	44775	32085	27753	37659	25771	30665	37371	acetyltransferase
COG0111	17037	13747	10869	12568	14903	13787	13349	14577	10183	16735	19130	15290	14787	19972	15490	16231	18278	Dehydrogenase
COG0112	8096	8993	6549	7355	8972	8369	6685	10177	5596	9295	10886	8357	8580	10314	9794	9042	10076	"Catalyzes the reversible interconversion of serine and glycine with tetrahydrofolate (THF) serving as the one-carbon carrier. This reaction serves as the major source of one-carbon groups required for the biosynthesis of purines, thymidylate, methionine, and other important biomolecules. Also exhibits THF- independent aldolase activity toward beta-hydroxyamino acids, producing glycine and aldehy…
COG0113	1752	3158	1983	2597	3119	2588	2659	2111	1515	5004	4768	4317	3187	4845	3771	3131	3818	delta-aminolevulinic acid dehydratase
COG0114	2691	441	1299	1458	1238	710	468	1237	626	638	623	673	895	644	2616	663	825	fumarate hydratase class II
COG0115	12088	12993	10687	11012	12687	13808	11061	14584	9076	16623	20827	14646	14114	16695	14441	13791	17182	brancheD-chain amino acid aminotransferase
COG0116	4904	6111	2827	3108	5458	3718	5450	7767	3268	7168	9586	6760	5245	8435	3670	6770	6696	Specifically methylates the guanine in position 2445 (m2G2445) and the guanine in position 2069 (m7G2069) of 23S rRNA (By similarity)
COG0117	3038	2348	3701	3215	2138	4396	1876	4388	2407	3433	5038	2762	3173	1997	4696	2578	4537	"Converts 2,5-diamino-6-(ribosylamino)-4(3h)-pyrimidinone 5'-phosphate into 5-amino-6-(ribosylamino)-2,4(1h,3h)- pyrimidinedione 5'-phosphate (By similarity)"
COG0118	7784	7675	5991	6176	7970	7461	6713	8863	5169	9281	11287	8253	8555	10047	7807	8854	9765	"IGPS catalyzes the conversion of PRFAR and glutamine to IGP, AICAR and glutamate. The hisH subunit provides the glutamine amidotransferase activity that produces the ammonia necessary to hisF for the synthesis of IGP and AICAR (By similarity)"
COG0119	18456	19295	12236	13409	19086	16796	15721	20061	11055	21883	26752	19944	18607	24338	17127	19823	22200	Catalyzes the condensation of the acetyl group of acetyl-CoA with 3-methyl-2-oxobutanoate (2-oxoisovalerate) to form 3-carboxy-3-hydroxy-4-methylpentanoate (2-isopropylmalate) (By similarity)
COG0120	3283	2737	1265	1132	2665	1928	2016	2393	1547	3781	4234	3595	1344	4145	1722	2139	3452	phosphoriboisomerase A
COG0121	2	0	14	5	7	6	6	0	5	0	2	2	12	1	2	8	7	Glutamine amidotransferase
COG0122	2464	3547	2318	3454	4506	2989	3958	2430	2107	5076	5894	4668	5091	7080	4376	5368	5097	Glycosylase
COG0123	356	138	1000	1107	491	647	247	133	322	175	253	195	1246	306	2037	450	490	Histone deacetylase
COG0124	8123	7916	6120	6385	8457	7726	6853	9919	5637	10004	11374	8570	9146	10496	7974	9191	10364	Histidyl-trna synthetase
COG0125	7316	5378	5099	4960	6976	6364	5253	5164	4634	7387	7395	6315	7626	8872	6745	7365	8868	Phosphorylation of dTMP to form dTDP in both de novo and salvage pathways of dTTP synthesis (By similarity)
COG0126	8022	7835	6068	6240	8212	7686	6827	9274	5565	9331	11327	8346	8960	10377	7917	8979	10316	phosphoglycerate kinase
COG0127	8754	10237	6722	7098	9943	9224	8313	10281	6358	12705	14754	11524	9101	13932	9179	10416	12743	"Pyrophosphatase that hydrolyzes non-canonical purine nucleotides such as XTP and ITP dITP to their respective monophosphate derivatives. Might exclude non-canonical purines from DNA precursor pool, thus preventing their incorporation into DNA and avoiding chromosomal lesions (By similarity)"
COG0128	8899	10301	6846	7204	10380	9266	8636	9944	6205	12922	15467	11652	10268	14142	9278	10922	12789	5-enolpyruvylshikimate-3-phosphate synthase
COG0129	9590	13659	8750	11321	12170	11960	11757	11680	7656	17536	20779	16317	11297	20036	15177	13493	15979	Dihydroxy-acid dehydratase
COG0130	8022	7835	6068	6240	8212	7686	6827	9274	5565	9331	11327	8346	8960	10377	7917	8979	10316	Responsible for synthesis of pseudouridine from uracil- 55 in the psi GC loop of transfer RNAs (By similarity)
COG0131	7911	7695	6018	6194	8164	7509	6743	8902	5176	9274	11273	8267	8611	10157	7833	8887	9894	imidazoleglycerolphosphate dehydratase
COG0132	2749	1785	2924	3001	2204	3787	1331	1474	2010	2292	1676	1546	3136	1798	4100	2083	3231	"Catalyzes a mechanistically unusual reaction, the ATP- dependent insertion of CO2 between the N7 and N8 nitrogen atoms of 7,8-diaminopelargonic acid (DAPA) to form an ureido ring (By similarity)"
COG0133	7567	6970	5257	6032	8295	7011	5742	6032	4862	7870	8939	7097	8718	9681	7628	8115	9007	The beta subunit is responsible for the synthesis of L- tryptophan from indole and L-serine (By similarity)
COG0134	7165	6789	5060	5771	7506	6769	5520	6537	4555	8176	8675	6977	7422	9282	7236	7899	8664	indole-3-glycerol phosphate synthase
COG0135	4895	6362	5355	5714	6217	6902	6145	7019	4755	8831	10297	8035	7745	9756	7575	7917	9069	N-(5'-phosphoribosyl)anthranilate isomerase
COG0136	7975	7829	6047	6216	8201	7592	6815	9138	5548	9328	11327	8315	8881	10340	7900	8966	10034	Catalyzes the NADPH-dependent formation of L-aspartate- semialdehyde (L-ASA) by the reductive dephosphorylation of L- aspartyl-4-phosphate (By similarity)
COG0137	7802	8023	5937	6330	8340	7691	7038	9291	5588	9529	11405	8650	9288	10930	7948	9105	10198	Citrulline--aspartate ligase
COG0138	8214	8537	6812	6411	8686	8298	7487	11963	5917	10667	14809	9598	10188	10808	8480	9746	11236	bifunctional purine biosynthesis protein PURH
COG0139	5988	7699	6571	7165	7591	7901	6748	8031	5213	9335	11432	8329	8653	10216	9607	8906	9977	Phosphoribosyl-amp cyclohydrolase
COG0140	726	606	466	472	900	322	1165	886	449	1494	1417	1182	2092	1708	762	1241	1068	phosphoribosyl-ATP pyrophosphatase
COG0141	8066	7737	6135	6272	8557	7666	6842	8918	5240	9333	11378	8347	9451	10306	7898	9023	10158	Catalyzes the sequential NAD-dependent oxidations of L- histidinol to L-histidinaldehyde and then to L-histidine (By similarity)
COG0142	10342	8013	9877	9582	9128	11225	7236	12918	7489	9584	12591	8095	12958	9010	13211	10220	12764	synthase
COG0143	9021	10342	6845	7202	10231	9319	8679	10352	6403	12929	15573	11750	9696	14369	9355	10859	13012	Is required not only for elongation of protein synthesis but also for the initiation of all mRNA translation through initiator tRNA(fMet) aminoacylation (By similarity)
COG0144	11119	12932	8941	10027	12947	11257	11033	12625	8978	14047	16635	13147	13571	17692	13036	14495	15821	nOP2 Sun
COG0145	615	614	931	1993	937	934	938	505	845	626	735	777	2102	1548	2707	881	873	5-oxoprolinase
COG0146	118	36	601	974	38	394	85	116	33	123	120	88	60	61	1804	42	32	5-oxoprolinase
COG0147	7395	7533	6267	6894	7807	7762	6109	9404	4959	9669	10498	8056	8106	9694	9345	8681	9447	synthase (Component I)
COG0148	9094	10633	6980	7425	10638	9653	8864	10563	6792	13144	15098	12143	10491	14943	9497	10900	13409	Catalyzes the reversible conversion of 2- phosphoglycerate into phosphoenolpyruvate. It is essential for the degradation of carbohydrates via glycolysis (By similarity)
COG0149	8220	7920	6108	6411	8374	7805	6942	9370	5629	9422	11486	8422	9355	10684	8208	9086	10481	triosephosphate isomerase
COG0150	8730	10295	6704	7134	9909	9131	8557	10138	6348	12868	15372	11565	9452	13995	9168	10670	12549	phosphoribosylaminoimidazole synthetase
COG0151	8064	7886	6070	6343	8379	7594	6801	9143	5603	9385	11361	8367	8893	10325	7901	8964	10018	Phosphoribosylglycinamide synthetase
COG0152	8838	10493	6774	7251	10149	9262	8549	10286	6629	12934	14902	11861	9483	14581	9332	10574	12775	SAICAR synthetase
COG0153	9219	7349	4822	4778	7760	6876	6139	9251	5058	8065	10625	7514	7111	9365	5494	7967	9524	Catalyzes the transfer of the gamma-phosphate of ATP to D-galactose to form alpha-D-galactose-1-phosphate (Gal-1-P) (By similarity)
COG0154	5760	5361	4724	6137	6591	4775	4739	5695	3658	6413	6597	5466	7027	8072	8793	7003	6488	Allows the formation of correctly charged Gln-tRNA(Gln) through the transamidation of misacylated Glu-tRNA(Gln) in organisms which lack glutaminyl-tRNA synthetase. The reaction takes place in the presence of glutamine and ATP through an activated gamma-phospho-Glu-tRNA(Gln) (By similarity)
COG0155	406	359	1305	2234	422	966	411	300	385	383	439	555	869	851	3794	255	429	Component of the sulfite reductase complex that catalyzes the 6-electron reduction of sulfite to sulfide. This is one of several activities required for the biosynthesis of L- cysteine from sulfate (By similarity)
COG0156	5801	4254	6615	6164	5101	8521	3411	5108	4258	5312	7147	4488	7807	4311	8929	4907	8156	8-Amino-7-oxononanoate synthase
COG0157	4814	4918	5612	5389	5342	6050	4172	6754	4015	5456	6758	4539	7128	5492	7586	6690	6924	nicotinate-nucleotide diphosphorylase (carboxylating) activity
COG0158	419	316	414	342	893	339	238	722	344	970	197	421	1594	418	258	688	506	"D-fructose-1,6-bisphosphate 1-phosphohydrolase class 1"
COG0159	7399	6876	5085	5841	7742	6845	5600	5992	4600	7748	8765	6935	7942	9363	7257	7811	8704	The alpha subunit is responsible for the aldol cleavage of indoleglycerol phosphate to indole and glyceraldehyde 3- phosphate (By similarity)
COG0160	2886	2570	1330	1907	2367	1992	1899	2206	1208	3620	4189	3369	851	3832	3139	1783	2630	transaminase activity
COG0161	3490	3245	3452	3443	3801	4504	2059	2508	2529	2709	2782	2029	5551	2541	4650	3288	4030	"Catalyzes the transfer of the alpha-amino group from S- adenosyl-L-methionine (SAM) to 7-keto-8-aminopelargonic acid (KAPA) to form 7,8-diaminopelargonic acid (DAPA). It is the only animotransferase known to utilize SAM as an amino donor (By similarity)"
COG0162	8022	7836	6069	6240	8215	7687	6828	9275	5570	9333	11329	8348	8964	10380	7918	8982	10318	Catalyzes the attachment of tyrosine to tRNA(Tyr) in a two-step reaction tyrosine is first activated by ATP to form Tyr- AMP and then transferred to the acceptor end of tRNA(Tyr) (By similarity)
COG0163	4121	5702	3384	3398	5060	5545	3749	3512	3206	6161	6102	5149	4710	6070	4226	4505	6259	carboxy-lyase activity
COG0164	7988	7753	6042	6164	8181	7657	6553	9243	5550	9152	10706	8241	8516	10232	7889	8691	10158	Endonuclease that specifically degrades the RNA of RNA- DNA hybrids (By similarity)
COG0165	7935	7957	6861	6409	8297	8038	6892	9276	5648	9528	11369	8301	9576	10556	7996	9626	10777	argininosuccinate lyase
COG0166	10049	7869	6113	6268	8876	7723	6904	10185	5633	9380	11444	8428	9123	10545	7982	9076	10372	glucose-6-phosphate isomerase activity
COG0167	11119	10899	8587	8517	11179	11507	8680	11002	7682	11435	14030	10141	12742	12764	10637	11789	13875	Catalyzes the conversion of dihydroorotate to orotate
COG0168	15454	19283	10405	12450	19025	14516	16887	17287	11465	23553	26073	21877	16835	29424	14906	21288	22341	Low-affinity potassium transport system. Interacts with Trk system potassium uptake protein TrkA (By similarity)
COG0169	8934	9658	7434	8008	9461	8830	7802	10561	6493	10124	11966	9330	10225	11668	10647	9987	11231	shikimate dehydrogenase
COG0170	2075	12	44	2	637	8	64	945	10	2	5	19	39	46	38	14	19	phosphatidate Cytidylyltransferase
COG0171	8076	7843	6087	6253	8264	7715	6848	9291	5594	9393	11379	8419	9014	10423	7940	9063	10364	nh(3)-dependent nad( ) synthetase
COG0172	9993	7836	6070	6240	8840	7687	6831	10169	5568	9344	11344	8360	8988	10405	7927	8989	10329	"Catalyzes the attachment of serine to tRNA(Ser). Is also able to aminoacylate tRNA(Sec) with serine, to form the misacylated tRNA L-seryl-tRNA(Sec), which will be further converted into selenocysteinyl-tRNA(Sec) (By similarity)"
COG0173	8138	7976	6198	6369	8356	7773	7267	9409	5664	9645	11999	8637	9654	10822	8089	9369	10529	aspartyl-trna synthetase
COG0174	6213	8170	3936	5157	7804	5360	6814	6745	4399	10324	12202	9529	6328	12434	6783	8566	9152	glutamine synthetase
COG0175	5045	4698	5148	6161	5683	5720	4814	3633	3848	4289	5237	4038	7986	6286	8068	6977	6323	Reduction of activated sulfate into sulfite (By similarity)
COG0176	5052	4829	4315	5951	5624	5508	4543	4679	4732	4510	3777	3887	7596	6648	6343	6648	6399	Transaldolase is important for the balance of metabolites in the pentose-phosphate pathway (By similarity)
COG0177	9085	10872	6879	8113	10424	9584	9254	10612	6787	13433	15796	12214	10468	15095	9772	11056	13298	endonuclease III
COG0178	16362	19535	12993	12889	18335	17664	15548	19197	11766	23953	29106	21767	15730	25926	17320	19708	24383	"The UvrABC repair system catalyzes the recognition and processing of DNA lesions. UvrA is an ATPase and a DNA-binding protein. A damage recognition complex composed of 2 UvrA and 2 UvrB subunits scans DNA for abnormalities. When the presence of a lesion has been verified by UvrB, the UvrA molecules dissociate (By similarity)"
COG0179	3993	5456	4754	4954	4340	6248	4700	5558	3490	7686	9864	6725	5226	6925	6668	5106	7594	Fumarylacetoacetate hydrolase
COG0180	8788	10310	6663	7143	9951	9236	8574	10283	6371	12885	15378	11621	9542	14074	9193	10706	12860	tryptophanyltRNA synthetase
COG0181	2793	5187	2683	3915	5099	3462	4131	4234	2733	5998	5329	5126	4877	7280	4599	5949	5139	Tetrapolymerization of the monopyrrole PBG into the hydroxymethylbilane pre-uroporphyrinogen in several discrete steps (By similarity)
COG0182	1840	4432	2055	3186	3478	2870	3025	2364	1672	4475	5075	4232	3146	5116	3964	3128	3507	Catalyzes the interconversion of methylthioribose-1- phosphate (MTR-1-P) into methylthioribulose-1-phosphate (MTRu-1-P) (By similarity)
COG0183	3919	7639	3364	4258	6093	4013	4968	5634	3281	5866	5882	5384	4140	7542	5165	6429	5533	acetyl-coa acetyltransferase
COG0184	8022	7835	6068	6240	8212	7686	6827	9274	5565	9331	11327	8346	8960	10377	7917	8979	10316	Forms an intersubunit bridge (bridge B4) with the 23S rRNA of the 50S subunit in the ribosome (By similarity)
COG0185	8022	7835	6068	6240	8212	7686	6827	9274	5565	9331	11327	8346	8960	10377	7917	8979	10316	Protein S19 forms a complex with S13 that binds strongly to the 16S ribosomal RNA (By similarity)
COG0186	7712	6563	5842	5989	7513	7304	6413	8311	5370	9127	10655	8214	8478	10181	7819	8348	10141	"One of the primary rRNA binding proteins, it binds specifically to the 5'-end of 16S ribosomal"
COG0187	16258	17848	12518	13102	17222	16642	15075	18795	11643	21299	26538	19516	16972	23925	17011	19077	22744	"DNA gyrase negatively supercoils closed circular double- stranded DNA in an ATP-dependent manner and also catalyzes the interconversion of other topological isomers of double-stranded DNA rings, including catenanes and knotted rings (By similarity)"
COG0188	15343	15236	11722	12024	15324	15018	12873	17708	10761	17452	21617	15922	15738	19797	15351	16836	19835	"DNA gyrase negatively supercoils closed circular double- stranded DNA in an ATP-dependent manner and also catalyzes the interconversion of other topological isomers of double-stranded DNA rings, including catenanes and knotted rings (By similarity)"
COG0189	230	188	126	52	151	144	200	685	104	747	195	353	419	444	301	421	325	Responsible for the addition of glutamate residues to the C-terminus of ribosomal protein S6 (By similarity)
COG0190	8181	8136	6169	6441	8506	7886	7116	9462	5877	9579	11478	8748	9449	11137	8122	9198	10730	"Catalyzes the oxidation of 5,10- methylenetetrahydrofolate to 5,10-methenyltetrahydrofolate and then the hydrolysis of 5,10-methenyltetrahydrofolate to 10- formyltetrahydrofolate (By similarity)"
COG0191	13139	17873	9772	12884	17556	14333	16796	15753	11170	23307	26508	21337	17152	29148	15053	21225	22334	Aldolase
COG0192	8555	9017	6666	7125	9132	8183	8625	9901	6589	10719	12889	10202	11278	13118	9193	10311	11925	Catalyzes the formation of S-adenosylmethionine from methionine and ATP
COG0193	8024	7835	6078	6240	8213	7686	6828	9274	5565	9332	11327	8347	8984	10388	7918	8980	10316	The natural substrate for this enzyme may be peptidyl- tRNAs which drop off the ribosome during protein synthesis (By similarity)
COG0194	9162	16424	8443	9835	14223	12458	12394	14106	9268	17852	20187	16362	12723	21153	11709	16120	17756	"Essential for recycling GMP and indirectly, cGMP (By similarity)"
COG0195	8022	7835	6068	6240	8212	7686	6827	9274	5565	9331	11327	8346	8960	10377	7917	8979	10316	Transcription elongation factor NusA
COG0196	10394	9281	8140	7970	9893	10922	7664	9968	7291	10511	12146	9357	10823	11642	9988	10294	13206	riboflavin biosynthesis protein ribF
COG0197	8022	7835	6068	6240	8212	7686	6827	9274	5565	9331	11327	8346	8960	10377	7917	8979	10316	Binds 23S rRNA and is also seen to make contacts with the A and possibly P site tRNAs (By similarity)
COG0198	8014	7832	5993	6220	8200	7670	6813	9256	5559	9331	11327	8346	8960	10374	7917	8977	10315	One of the proteins that surrounds the polypeptide exit tunnel on the outside of the subunit (By similarity)
COG0199	8039	7846	6128	6255	8216	7696	6842	8745	5575	8805	11331	8246	8834	10317	7894	8820	10363	"Binds 16S rRNA, required for the assembly of 30S particles and may also be responsible for determining the conformation of the 16S rRNA at the A site (By similarity)"
COG0200	7988	7753	6042	6169	8186	7657	6553	9243	5550	9153	10707	8241	8516	10250	7889	8693	10158	Binds to the 23S rRNA (By similarity)
COG0201	8262	7768	6275	6236	8263	7680	6583	9255	5769	9163	10735	8276	8530	10281	8023	8709	10269	"The central subunit of the protein translocation channel SecYEG. Consists of two halves formed by TMs 1-5 and 6-10. These two domains form a lateral gate at the front which open onto the bilayer between TMs 2 and 7, and are clamped together by SecE at the back. The channel is closed by both a pore ring composed of hydrophobic SecY resides and a short helix (helix 2A) on the extracellular side of…
COG0202	8012	6661	6126	6146	7623	7369	6715	8370	5601	9312	11301	8352	8927	10338	7980	8647	10408	DNA-dependent RNA polymerase catalyzes the transcription of DNA into RNA using the four ribonucleoside triphosphates as substrates (By similarity)
COG0203	7764	7821	5886	6174	8141	7665	6813	9264	5355	9324	11302	8313	8955	10350	7784	8967	10208	50S ribosomal protein l17
COG0204	16517	13429	10044	10923	14921	12237	11369	18959	8105	16417	20111	14520	13854	17940	14957	15479	16435	Acyltransferase
COG0205	21568	19025	13605	16083	20214	17857	17488	21287	12842	22339	28517	20955	19411	27464	20253	22301	24439	phosphohexokinase
COG0206	7870	6730	6017	6093	7647	7408	6794	8435	5413	9392	12960	8627	9148	10464	8015	8720	10768	Essential cell division protein that forms a contractile ring structure (Z ring) at the future cell division site. The regulation of the ring assembly controls the timing and the location of cell division. One of the functions of the FtsZ ring is to recruit other cell division proteins to the septum to produce a new cell wall between the dividing cells. Binds GTP and shows GTPase activity (By sim…
COG0207	4479	6873	5161	4893	5141	6946	5174	6462	4391	7475	10566	7197	5558	7722	6961	5863	8706	Provides the sole de novo source of dTMP for DNA biosynthesis (By similarity)
COG0208	3229	3212	1732	3020	3039	2502	2556	3179	1817	4742	4674	4107	2009	5137	3789	2538	3358	Provides the precursors necessary for DNA synthesis. Catalyzes the biosynthesis of deoxyribonucleotides from the corresponding ribonucleotides (By similarity)
COG0209	6478	5962	4971	5380	5931	6791	5101	7046	4400	8160	10143	7355	7130	8236	7033	5798	8406	Provides the precursors necessary for DNA synthesis. Catalyzes the biosynthesis of deoxyribonucleotides from the corresponding ribonucleotides (By similarity)
COG0210	18207	21492	14546	16512	21322	19433	18745	21598	13464	26900	31605	24272	21259	30712	21011	24245	26885	helicase
COG0211	7988	7753	6042	6169	8210	7657	6553	9243	5550	9154	10707	8243	8516	10254	7893	8693	10158	50S ribosomal protein l27
COG0212	8026	7829	6066	6242	8211	7676	6820	9274	5562	9309	11369	8321	8925	10410	7909	8965	10305	5-formyltetrahydrofolate cyclo-ligase
COG0213	1289	1035	884	815	1963	662	1726	1441	1309	1358	902	1420	2663	3292	1276	3182	1910	"The enzymes which catalyze the reversible phosphorolysis of pyrimidine nucleosides are involved in the degradation of these compounds and in their utilization as carbon and energy sources, or in the rescue of pyrimidine bases for nucleotide synthesis (By similarity)"
COG0214	1627	4816	1815	1705	3515	2891	3464	5103	1651	5521	8381	5438	2998	5448	2322	3391	4463	"Involved in the production of pyridoxal phosphate, probably by incorporating ammonia into the pyridine ring (By similarity)"
COG0215	8029	7835	6079	6240	8213	7686	6828	9274	5565	9331	11327	8346	8961	10377	7917	8979	10316	Cysteinyl-tRNA synthetase
COG0216	8022	7835	6068	6240	8212	7686	6827	9274	5565	9331	11327	8346	8960	10377	7917	8979	10316	Peptide chain release factor 1 directs the termination of translation in response to the peptide chain termination codons UAG and UAA (By similarity)
COG0217	8128	7864	6635	7231	8281	8132	6854	9311	5633	9399	11503	8403	9004	10536	9700	9028	10486	transcriptional regulatory protein
COG0218	6039	7831	5498	5268	7608	7302	6826	8360	5540	9289	11210	8293	8913	10345	6143	8967	10305	Necessary for normal cell division and for the maintenance of normal septation (By similarity)
COG0219	3295	5600	3176	4273	5537	3767	4981	4743	3601	6641	6473	5891	6146	8468	5312	6727	6124	Methylates the ribose at the nucleotide 34 wobble position in the two leucyl isoacceptors tRNA(Leu)(CmAA) and tRNA(Leu)(cmnm5UmAA). Catalyzes the methyl transfer from S- adenosyl-L-methionine to the 2'-OH of the wobble nucleotide (By similarity)
COG0220	7766	7753	5899	6142	7597	7503	6694	9213	5364	9289	11246	8258	7875	10137	7730	8685	9944	Catalyzes the formation of N(7)-methylguanine at position 46 (m7G46) in tRNA (By similarity)
COG0221	2580	302	312	320	1371	203	615	1717	292	1043	1094	649	1359	844	398	842	440	Pyrophosphate phospho-hydrolase
COG0222	8066	7841	6077	6244	8230	7701	6830	9281	5582	9344	11361	8352	8974	10431	7921	8992	10389	Seems to be the binding site for several of the factors involved in protein synthesis and appears to be essential for accurate translation (By similarity)
COG0223	9347	10820	6944	7801	11028	9420	8756	10991	6784	14110	15591	12191	10330	14378	9356	11194	12989	Modifies the free amino group of the aminoacyl moiety of methionyl-tRNA(fMet). The formyl group appears to play a dual role in the initiator identity of N-formylmethionyl-tRNA by (I) promoting its recognition by IF2 and (II) impairing its binding to EFTu-GTP (By similarity)
COG0224	7153	11344	6920	7327	9863	9584	8423	10296	6628	12583	15229	11245	8858	13648	9081	10800	12819	Produces ATP from ADP in the presence of a proton gradient across the membrane. The gamma chain is believed to be important in regulating ATPase activity and the flow of protons through the CF(0) complex (By similarity)
COG0225	6446	5432	4870	5072	5633	6479	4560	6829	4020	7577	9681	6627	5730	6903	6651	4990	8094	Has an important function as a repair enzyme for proteins that have been inactivated by oxidation. Catalyzes the reversible oxidation-reduction of methionine sulfoxide in proteins to methionine (By similarity)
COG0226	8651	8162	7694	8419	8770	8788	7523	8934	6202	9193	12079	8845	10428	11272	12179	9432	11116	phosphate abc transporter
COG0227	7755	7719	5932	6056	7906	7585	6457	9171	5524	9109	10510	8112	8362	9952	7725	8538	10005	50s ribosomal protein L28
COG0228	8022	7835	6068	6240	8212	7686	6827	9274	5565	9331	11327	8346	8960	10377	7917	8979	10316	30s ribosomal protein S16
COG0229	1138	2685	1994	3046	2122	2567	1952	2083	1442	4409	4377	3737	1406	4111	5094	2263	3018	)-reductase
COG0230	5443	4662	3474	2898	4360	5391	3525	5436	2745	6134	7202	5329	3395	5453	3685	3763	6225	50s ribosomal protein l34
COG0231	8329	7860	6272	6327	8313	7806	6844	9400	5784	9344	11358	8417	9052	10426	8071	9000	10732	"Involved in peptide bond synthesis. Stimulates efficient translation and peptide-bond synthesis on native or reconstituted 70S ribosomes in vitro. Probably functions indirectly by altering the affinity of the ribosome for aminoacyl-tRNA, thus increasing their reactivity as acceptors for peptidyl transferase (By similarity)"
COG0232	5155	5976	3310	4088	6374	4139	5247	7467	3020	6961	9241	6830	5294	8679	5623	6560	6577	deoxyguanosinetriphosphate triphosphohydrolase-like protein
COG0233	8022	7835	6068	6240	8212	7686	6827	9274	5565	9331	11327	8346	8960	10377	7917	8979	10316	Responsible for the release of ribosomes from messenger RNA at the termination of protein biosynthesis. May increase the efficiency of translation by recycling ribosomes from one round of translation to another (By similarity)
COG0234	7993	7754	6039	6167	8191	7664	6544	9214	5552	9169	10722	8255	8530	10238	7894	8717	10175	Binds to cpn60 in the presence of Mg-ATP and suppresses the ATPase activity of the latter (By similarity)
COG0235	12368	13251	7574	9816	13502	10768	11723	13700	7918	15154	17728	13886	13911	19056	11924	15166	15384	Class II aldolase adducin
COG0236	11784	18343	10305	11193	15623	13944	15241	20950	9958	21449	28583	19770	14912	23194	13590	18508	20378	Carrier of the growing fatty acid chain in fatty acid biosynthesis (By similarity)
COG0237	7886	7805	5880	6156	7916	7530	6737	9273	5499	9296	11238	8327	8202	10261	7868	8876	10075	Catalyzes the phosphorylation of the 3'-hydroxyl group of dephosphocoenzyme A to form coenzyme A (By similarity)
COG0238	8022	7835	6068	6240	8212	7686	6827	9274	5565	9331	11327	8346	8960	10377	7917	8979	10316	"Binds as a heterodimer with protein S6 to the central domain of the 16S rRNA, where it helps stabilize the platform of the 30S subunit (By similarity)"
COG0239	3831	4057	3819	2721	4091	5202	2685	5498	3418	3514	5367	3192	6129	2775	3236	3539	5804	inorganic anion transmembrane transporter activity
COG0240	8118	7843	5928	6227	8326	7629	6860	9281	5528	9338	11371	8396	9150	10419	7936	8884	10164	glycerol-3-phosphate dehydrogenase
COG0241	911	573	1427	2157	1199	1086	653	966	827	1321	739	763	2244	1035	2642	1098	1064	histidinol-phosphatase activity
COG0242	10957	13268	8506	9352	13160	10854	11665	13321	8792	15128	17466	13859	13449	18267	11107	15159	16254	Removes the formyl group from the N-terminal Met of newly synthesized proteins. Requires at least a dipeptide for an efficient rate of reaction. N-terminal L-methionine is a prerequisite for activity but the enzyme has broad specificity at other positions (By similarity)
COG0243	8259	4903	5703	5059	12983	5443	5081	5627	4257	5355	2707	3695	15087	9334	6257	9219	9796	molybdopterin oxidoreductase
COG0244	7754	6648	5943	6080	7551	7349	6701	8360	5391	9305	11275	8319	8922	10311	7847	8636	10300	50s ribosomal protein L10
COG0245	7839	7744	5937	6197	8172	7529	6693	8856	5181	9307	11308	8272	8621	10218	7808	8905	9953	"Involved in the biosynthesis of isopentenyl diphosphate (IPP) and dimethylallyl diphosphate (DMAPP), two major building blocks of isoprenoid compounds. Catalyzes the conversion of 4- diphosphocytidyl-2-C-methyl-D-erythritol 2-phosphate (CDP-ME2P) to 2-C-methyl-D-erythritol 2,4-cyclodiphosphate (ME-CPP) with a corresponding release of cytidine 5-monophosphate (CMP) (By similarity)"
COG0246	7238	8409	3196	4531	7698	5274	6825	9463	3858	10313	12938	9839	4737	12182	5103	8181	8841	Mannitol dehydrogenase
COG0247	4805	4379	5002	4169	6607	6084	3246	6399	4329	5056	6065	3974	11532	4078	6068	5508	6601	domain protein
COG0248	6806	6280	4411	5525	6749	6651	4482	5254	3912	6840	6533	5861	6031	7108	6359	5187	7662	ppx gppa phosphatase
COG0249	12188	13437	10280	9787	13489	13727	11999	14501	9450	16343	21593	15310	14666	18679	12905	16078	18980	that it carries out the mismatch recognition step. This protein has a weak ATPase activity (By similarity)
COG0250	17480	10037	9272	10088	13239	12149	8946	13208	7889	11713	13926	10621	13352	13532	12622	11792	14541	"Participates in transcription elongation, termination and antitermination (By similarity)"
COG0251	12779	13750	12191	13312	13933	14757	12462	14972	9823	17018	21822	15235	15498	18807	17261	16619	19031	Endoribonuclease LPSP
COG0252	5347	6412	5827	4931	6298	6946	6150	7145	5236	8934	10881	7780	7951	9726	5741	8583	10244	L-asparaginase
COG0253	5968	7662	5457	6951	8090	7537	6644	5763	5773	8412	9542	7832	10033	11243	8169	8835	9981	"Catalyzes the stereoinversion of LL-2,6- diaminoheptanedioate (L,L-DAP) to meso-diaminoheptanedioate (meso- DAP), a precursor of L-lysine and an essential component of the bacterial peptidoglycan (By similarity)"
COG0254	8026	7826	6072	6240	8221	7681	6807	9228	5567	9260	11329	8330	8942	10364	7922	8959	10310	50S ribosomal protein L3-1
COG0255	7818	7102	5399	5984	7845	7077	6218	6426	5307	7941	7890	6985	8563	10006	7474	8372	9322	50s ribosomal protein l29
COG0256	8022	7835	6068	6240	8212	7686	6827	9274	5565	9331	11327	8346	8960	10377	7917	8979	10316	"This is one of the proteins that binds and probably mediates the attachment of the 5S RNA into the large ribosomal subunit, where it forms part of the central protuberance (By similarity)"
COG0257	4695	2682	3301	2335	2719	4126	2552	4911	2480	3254	4024	2713	3723	2223	2851	2798	4421	50S ribosomal protein L36
COG0258	1889	3121	2136	2615	3070	2580	2614	2044	1926	4810	4811	4396	3318	5579	4093	2889	3727	"Structure-specific nuclease with 5'-flap endonuclease and 5'-3' exonuclease activities involved in DNA replication and repair. During DNA replication, cleaves the 5'-overhanging flap structure that is generated by displacement synthesis when DNA polymerase encounters the 5'-end of a downstream Okazaki fragment. It enters the flap from the 5'-end and then tracks to cleave the flap base, leaving a…
COG0259	49	18	577	976	56	445	32	35	66	127	210	154	183	169	1833	131	136	Catalyzes the oxidation of either pyridoxine 5'- phosphate (PNP) or pyridoxamine 5'-phosphate (PMP) into pyridoxal 5'-phosphate (PLP) (By similarity)
COG0260	1622	3053	1272	1535	2878	1986	2353	1957	1617	4719	4387	4103	2519	4865	1851	2505	3315	Presumably involved in the processing and regular turnover of intracellular proteins. Catalyzes the removal of unsubstituted N-terminal amino acids from various peptides (By similarity)
COG0261	8022	7835	6068	6240	8236	7686	6827	9274	5565	9332	11327	8348	8960	10381	7921	8979	10316	This protein binds to 23S rRNA in the presence of protein L20 (By similarity)
COG0262	5590	7752	7055	8004	6766	8286	6768	7892	5738	8701	11729	8238	7821	10223	11584	8652	10104	dihydrofolate reductase activity
COG0263	9624	7197	5153	6042	8625	7081	6307	7244	5233	8183	9670	7447	8977	10434	7614	8574	9456	Catalyzes the transfer of a phosphate group to glutamate to form glutamate 5-phosphate which rapidly cyclizes to 5- oxoproline (By similarity)
COG0264	8022	7835	6068	6240	8212	7686	6827	9274	5565	9331	11327	8346	8960	10377	7917	8979	10316	Associates with the EF-Tu.GDP complex and induces the exchange of GDP to GTP. It remains bound to the aminoacyl-tRNA.EF- Tu.GTP complex up to the GTP hydrolysis stage on the ribosome (By similarity)
COG0265	21423	18282	17344	21521	20783	19758	16289	18867	12587	21749	24987	20094	20145	26738	31855	21707	23621	Serine protease
COG0266	1404	2713	1905	2152	2428	2450	2054	1502	1775	3880	4454	3655	2317	4326	3610	2383	3641	"Involved in base excision repair of DNA damaged by oxidation or by mutagenic agents. Acts as DNA glycosylase that recognizes and removes damaged bases. Has a preference for oxidized purines, such as 7,8-dihydro-8-oxoguanine (8-oxoG). Has AP (apurinic apyrimidinic) lyase activity and introduces nicks in the DNA strand. Cleaves the DNA backbone by beta-delta elimination to generate a single-strand…
COG0267	8157	7753	5686	5204	8146	7306	6445	9422	5989	8944	10450	8104	8521	10078	6175	8523	10393	50S ribosomal protein L33
COG0268	7819	7703	6020	6116	8048	7521	6511	9108	5522	9099	10660	8171	8102	10156	7844	8652	9857	Binds directly to 16S ribosomal RNA (By similarity)
COG0269	403	155	885	1159	210	481	484	137	367	368	881	377	750	600	2071	435	343	synthase
COG0270	13457	18482	10744	12773	19268	14239	16361	15855	10812	20256	25379	20127	19965	27403	15859	20826	21527	Cytosine-specific methyltransferase
COG0271	12	15	2	0	4	1	6	2	2	16	5	9	14	5	2	3	1	Bola-like protein
COG0272	8459	8496	6318	6694	8931	8111	7524	9675	6256	9927	11776	9268	10431	12061	8610	9531	11132	DNA ligase (NAD+) activity
COG0274	7806	6609	5684	6639	6996	7142	6925	7769	5533	8708	11638	8283	8277	10739	8487	8442	9795	Catalyzes a reversible aldol reaction between acetaldehyde and D-glyceraldehyde 3-phosphate to generate 2-deoxy- D-ribose 5-phosphate (By similarity)
COG0275	10082	12227	8108	9490	12099	10585	10164	12542	7505	13943	16265	12471	11147	16276	11958	13864	14302	Specifically methylates the N4 position of cytidine in position 1402 (C1402) of 16S rRNA (By similarity)
COG0276	499	337	409	286	602	279	285	996	522	927	107	352	891	479	221	499	424	Catalyzes the ferrous insertion into protoporphyrin IX (By similarity)
COG0277	2205	2347	2434	3448	3509	2431	1526	3046	1708	2669	1431	1802	5654	2230	4917	2852	2597	FAD linked oxidase domain protein
COG0278	11	15	2	0	4	1	6	2	2	16	4	7	14	5	2	3	1	Glutaredoxin
COG0279	3094	5895	3012	4234	5848	4325	4948	3852	2975	8945	8950	7538	4416	9825	5361	6555	6837	D-glycero-D-manno-heptose 7-phosphate metabolic process
COG0280	11179	12542	9324	9079	11830	13026	10055	13716	8439	15385	19626	13794	12042	15573	11633	12537	16639	phosphate acetyltransferase
COG0281	6311	8318	6183	6199	7841	7714	7370	8565	5978	9819	11589	8658	9935	10937	6841	9705	11010	malic enzyme
COG0282	8769	10432	6529	7160	10042	9260	8621	10639	7000	12915	15405	11652	10098	14218	9251	10660	12763	acetate kinase activity
COG0283	7903	7746	6004	6093	7923	7621	6771	8639	5495	8642	11284	8071	8727	10231	7869	8727	10275	Cytidine monophosphate kinase
COG0284	7850	7782	6047	6185	8061	7544	6759	9126	5523	9267	11279	8260	8542	10222	7867	8915	10020	Catalyzes the decarboxylation of orotidine 5'- monophosphate (OMP) to uridine 5'-monophosphate (UMP) (By similarity)
COG0285	9591	10767	7337	7500	11176	9590	9480	11330	7014	13596	15625	12046	10498	15593	9580	12989	14006	Folylpolyglutamate synthase
COG0286	19909	15796	13112	13100	17726	17640	14329	20244	12311	21085	24268	17746	19534	21357	15831	19417	23331	type I restriction-modification system
COG0287	7958	7700	6028	6198	8188	7526	6750	8907	5192	9300	11319	8281	8654	10220	7840	8906	9976	prephenate dehydrogenase
COG0288	826	430	1170	1419	1193	902	551	908	542	1154	543	620	1981	913	2279	952	844	carbonic anhydrase
COG0289	7780	7838	5873	6170	8178	7624	6817	9156	5341	9329	11321	8282	8861	10411	7778	8982	10010	Catalyzes the conversion of 4-hydroxy- tetrahydrodipicolinate (HTPA) to tetrahydrodipicolinate (By similarity)
COG0290	7988	7754	6046	6169	8193	7657	6554	9244	5557	9153	10708	8241	8516	10250	7890	8694	10192	"IF-3 binds to the 30S ribosomal subunit and shifts the equilibrum between 70S ribosomes and their 50S and 30S subunits in favor of the free subunits, thus enhancing the availability of 30S subunits on which protein synthesis initiation begins (By similarity)"
COG0291	8018	7826	6057	6235	8193	7675	6806	9227	5564	9258	11327	8326	8918	10349	7915	8951	10304	50s ribosomal protein L35
COG0292	8022	7835	6068	6240	8212	7686	6827	9274	5565	9331	11327	8346	8960	10377	7917	8979	10316	Binds directly to 23S ribosomal RNA and is necessary for the in vitro assembly process of the 50S ribosomal subunit. It is not involved in the protein synthesizing functions of that subunit (By similarity)
COG0293	2266	215	366	200	1181	296	196	982	279	277	155	160	1385	314	210	457	472	Specifically methylates the uridine in position 2552 of 23S rRNA at the 2'-O position of the ribose in the fully assembled 50S ribosomal subunit (By similarity)
COG0294	6203	5299	5366	5385	5535	6783	4417	6567	3419	7734	9720	6844	5540	6795	8131	5163	7752	dihydropteroate synthase
COG0295	7998	9966	5523	5837	8974	8474	8360	9285	5541	11925	15206	11176	7829	13607	7011	10032	12108	cytidine deaminase
COG0296	10226	13399	7809	9032	12711	11136	11664	11755	8086	16762	20126	15431	11462	19646	11353	15011	16208	"Catalyzes the formation of the alpha-1,6-glucosidic linkages in glycogen by scission of a 1,4-alpha-linked oligosaccharide from growing alpha-1,4-glucan chains and the subsequent attachment of the oligosaccharide to the alpha-1,6 position (By similarity)"
COG0297	9838	8977	5237	5261	8692	7297	6942	10322	5567	8728	11197	8142	7810	10101	6143	8923	9559	starch synthase activity
COG0298	1464	2929	1396	1430	2815	2063	2204	1855	1284	4640	4333	3798	2448	4416	1760	2695	3447	chaperone-mediated protein complex assembly
COG0299	7964	7820	6021	6209	8168	7567	6797	9130	5538	9316	11322	8291	8874	10301	7891	8939	10001	phosphoribosylglycinamide formyltransferase
COG0300	13857	12514	10166	10394	13457	13441	11123	13093	8776	15304	18021	13735	14010	18094	13818	15167	17424	Dehydrogenase
COG0301	5872	7802	2984	3904	7277	4665	6599	6009	4058	9179	10221	8744	5282	11856	4604	7809	8306	"Catalyzes the ATP-dependent transfer of a sulfur to tRNA to produce 4-thiouridine in position 8 of tRNAs, which functions as a near-UV photosensor. Also catalyzes the transfer of sulfur to the sulfur carrier protein ThiS, forming ThiS-thiocarboxylate. This is a step in the synthesis of thiazole, in the thiamine biosynthesis pathway. The sulfur is donated as persulfide by IscS (By similarity)"
COG0302	4436	5436	4279	3498	5422	5971	4835	6451	3715	7947	9442	6823	5103	7734	4645	6959	8116	GTP cyclohydrolase i
COG0303	3834	3674	3424	3980	6089	3022	3643	3870	3400	3558	2269	3122	9006	6015	4665	5973	4924	Molybdenum cofactor synthesis domain protein
COG0304	10287	9832	9328	8655	9511	10245	8899	18598	6259	13473	20290	12154	10946	11760	12899	11097	12728	Catalyzes the condensation reaction of fatty acid synthesis by the addition to an acyl acceptor of two carbons from malonyl-ACP (By similarity)
COG0305	8622	8831	8217	8629	9080	9414	8134	12311	6168	11303	15621	10410	11112	11814	12380	10270	12257	Replicative dna helicase
COG0306	4301	5551	5132	4598	5029	6686	4712	5830	3811	7951	9819	7223	6190	7629	6886	5510	8441	inorganic phosphate transmembrane transporter activity
COG0307	3981	4363	4584	4628	3881	5418	3304	5854	3234	4467	5975	3842	5335	3403	5756	4119	5923	"riboflavin synthase, subunit alpha"
COG0308	1034	2644	1550	1997	1921	2224	1923	1469	1285	3703	4219	3475	1170	3934	3221	2000	3146	aminopeptidase
COG0309	3488	7544	2704	3759	6807	4629	5706	5198	3412	9370	9064	8163	4894	10826	4017	7521	7591	Hydrogenase expression formation protein HypE
COG0310	1676	3276	1358	1647	2952	2265	2761	1539	1716	4393	4822	4272	3371	5430	2182	2977	3836	Part of the energy-coupling factor (ECF) transporter complex CbiMNOQ involved in cobalt import (By similarity)
COG0311	1495	4797	1775	1684	3303	2819	3379	5063	1638	5500	8368	5385	2892	5318	2268	3336	4296	Involved in the hydrolysis of glutamine to glutamate and ammonia. Channels an ammonia molecule to PdxS (By similarity)
COG0312	1012	352	782	358	530	329	508	269	707	514	325	503	891	712	799	625	901	peptidase U62 modulator of DNA gyrase
COG0313	10617	9595	8494	8193	10210	11172	8075	10089	7422	10993	12898	9684	11807	12039	10134	10898	13703	Catalyzes the 2'-O-methylation of the ribose of cytidine 1402 (C1402) in 16S rRNA (By similarity)
COG0314	534	322	1066	1316	828	723	301	805	390	1000	312	444	1596	455	2066	689	541	Molybdopterin
COG0315	1384	964	1514	2479	1666	1249	1183	1288	1183	1570	909	1210	3006	1980	2990	1436	1519	"Together with MoaA, is involved in the conversion of 5'- GTP to cyclic pyranopterin monophosphate (cPMP or molybdopterin precursor Z) (By similarity)"
COG0316	405	179	1203	1160	539	764	296	165	388	230	267	218	1422	388	2083	606	666	Iron--sulfur cluster
COG0317	13786	11158	9927	9756	12620	12447	10327	15239	8878	13369	17124	12026	13862	15079	11619	14348	16283	In eubacteria ppGpp (guanosine 3'-diphosphate 5-' diphosphate) is a mediator of the stringent response that coordinates a variety of cellular activities in response to changes in nutritional abundance (By similarity)
COG0318	8512	9319	9671	9770	11665	10343	9176	13501	6587	13047	15667	10802	14749	13684	13584	13519	13718	Amp-dependent synthetase and ligase
COG0319	8022	7835	6068	6240	8212	7686	6827	9274	5565	9331	11327	8346	8960	10377	7917	8979	10316	metalloendopeptidase activity
COG0320	2630	1669	2888	2815	1915	3749	1265	841	1969	1515	1664	1349	2781	1662	4070	1913	3230	"Catalyzes the radical-mediated insertion of two sulfur atoms into the C-6 and C-8 positions of the octanoyl moiety bound to the lipoyl domains of lipoate-dependent enzymes, thereby converting the octanoylated domains into lipoylated derivatives (By similarity)"
COG0321	2614	1612	2292	1847	1908	3369	1247	820	1937	1476	1550	1299	2771	1656	2301	1908	3226	Catalyzes the transfer of endogenously produced octanoic acid from octanoyl-acyl-carrier-protein onto the lipoyl domains of lipoate-dependent enzymes. Lipoyl-ACP can also act as a substrate although octanoyl-ACP is likely to be the physiological substrate (By similarity)
COG0322	8854	10450	7346	8242	10205	9704	8544	10249	6325	12974	15006	11972	9385	14563	11088	10578	13024	The UvrABC repair system catalyzes the recognition and processing of DNA lesions. UvrC both incises the 5' and 3' sides of the lesion. The N-terminal half is responsible for the 3' incision and the C-terminal half is responsible for the 5' incision (By similarity)
COG0323	7832	7773	6002	6102	7850	7641	6822	8606	5545	8707	11399	8196	8868	10262	7907	8803	10201	"This protein is involved in the repair of mismatches in DNA. It is required for dam-dependent methyl-directed DNA mismatch repair. May act as a molecular matchmaker , a protein that promotes the formation of a stable complex between two or more DNA-binding proteins in an ATP-dependent manner without itself being part of a final effector complex (By similarity)"
COG0324	10091	8507	6701	6360	8961	8269	7425	12961	5753	10657	14730	9642	9341	10705	8357	9557	11298	"Catalyzes the transfer of a dimethylallyl group onto the adenine at position 37 in tRNAs that read codons beginning with uridine, leading to the formation of N6-(dimethylallyl)adenosine (i(6)A) (By similarity)"
COG0325	7962	7763	6035	6214	8195	7536	6760	8936	5199	9303	11324	8292	8672	10229	7851	8911	10000	alanine racemase domain protein
COG0326	8130	8940	6064	6367	8880	7916	6856	9779	5385	9441	11479	8393	8806	10409	8143	9325	10116	Molecular chaperone. Has ATPase activity (By similarity)
COG0327	9374	6528	5724	5956	7965	7303	6639	9193	5155	9113	11266	8208	8692	10316	7708	8577	10118	"dinuclear metal center protein, YbgI"
COG0328	5311	5612	4974	5638	6445	6564	5549	4362	4496	7567	7614	6355	8023	8737	6940	7629	8563	ribonuclease H activity
COG0329	16336	19892	12090	16398	19935	16209	18145	17799	11900	24515	27998	22876	19337	31086	21585	22475	23140	Catalyzes the condensation of (S)-aspartate-beta- semialdehyde (S)-ASA and pyruvate to 4-hydroxy- tetrahydrodipicolinate (HTPA) (By similarity)
COG0330	13945	7883	6180	7248	11927	6393	8306	13719	5846	10471	13081	9349	12261	13672	9853	11775	11050	Band 7 protein
COG0331	7894	7936	5997	6265	8629	7737	6951	9173	5417	9426	11413	8468	9760	10501	7912	9135	10302	Malonyl coA-acyl carrier protein transacylase
COG0332	9925	8190	6078	6320	9298	7859	7088	10292	5920	9700	11644	8830	10411	10871	8136	9545	10413	Catalyzes the condensation reaction of fatty acid synthesis by the addition to an acyl acceptor of two carbons from malonyl-ACP. Catalyzes the first condensation reaction which initiates fatty acid synthesis and may therefore play a role in governing the total rate of fatty acid production. Possesses both acetoacetyl-ACP synthase and acetyl transacylase activities. Its substrate specificity deter…
COG0333	7878	7683	5444	5199	8167	7269	6486	9174	5519	9111	10587	8174	8454	10201	6084	8676	10135	50s ribosomal protein l32
COG0334	10426	9896	8619	8089	9965	11334	8524	12613	7279	11958	16135	10683	11189	11942	10473	10862	13783	"oxidoreductase activity, acting on the CH-NH2 group of donors, NAD or NADP as acceptor"
COG0335	8022	7835	6068	6240	8212	7686	6827	9274	5565	9331	11327	8346	8960	10377	7917	8979	10316	This protein is located at the 30S-50S ribosomal subunit interface and may play a role in the structure and function of the aminoacyl-tRNA binding site (By similarity)
COG0336	8022	7835	6068	6240	8212	7686	6827	9274	5565	9331	11327	8346	8960	10377	7917	8979	10316	Specifically methylates guanosine-37 in various tRNAs (By similarity)
COG0337	10536	10175	7106	8009	10139	9324	8434	10807	5834	12845	15388	11547	8239	13788	10736	10387	12272	3-dehydroquinate synthase
COG0338	3078	5664	3272	5172	5375	3971	5537	4539	3004	7104	9220	6644	5988	8941	7580	7064	6200	site-specific DNA-methyltransferase (adenine-specific) activity
COG0339	5129	3983	5804	4872	3874	7735	2997	4385	3848	4413	6545	3812	5545	3419	6531	4156	7436	oligopeptidase a
COG0340	7813	7961	6116	6282	8240	7707	7108	9202	5545	9551	11937	8410	9673	10570	7944	9530	10284	Biotin- acetyl-CoA-carboxylase ligase
COG0341	3718	1350	1877	2101	3271	1407	2170	3037	1610	2451	1612	1807	4308	3579	3011	3806	2467	Part of the Sec protein translocase complex. Interacts with the SecYEG preprotein conducting channel. SecDF uses the proton motive force (PMF) to complete protein translocation after the ATP-dependent function of SecA (By similarity)
COG0342	7623	7662	5625	6034	8132	7546	6212	8931	5046	8981	10415	8065	8178	10215	7344	8403	9582	Part of the Sec protein translocase complex. Interacts with the SecYEG preprotein conducting channel. SecDF uses the proton motive force (PMF) to complete protein translocation after the ATP-dependent function of SecA (By similarity)
COG0343	7963	7822	6037	6215	8196	7588	6813	9133	5543	9326	11325	8311	8878	10336	7899	8960	10008	"Exchanges the guanine residue with 7-aminomethyl-7- deazaguanine in tRNAs with GU(N) anticodons (tRNA-Asp, -Asn, -His and -Tyr). After this exchange, a cyclopentendiol moiety is attached to the 7-aminomethyl group of 7-deazaguanine, resulting in the hypermodified nucleoside queuosine (Q) (7-(((4,5-cis- dihydroxy-2-cyclopenten-1-yl)amino)methyl)-7-deazaguanosine) (By similarity)"
COG0344	6627	8854	5558	6614	8617	7785	7204	6932	5952	8726	8879	7931	10117	11302	7911	9297	10207	"Catalyzes the transfer of an acyl group from acyl- phosphate (acyl-PO(4)) to glycerol-3-phosphate (G3P) to form lysophosphatidic acid (LPA). This enzyme utilizes acyl-phosphate as fatty acyl donor, but not acyl-CoA or acyl-ACP (By similarity)"
COG0345	8767	9691	6155	7069	9990	8784	8037	7429	6247	11774	13794	10702	9494	14099	8978	10363	12323	pyrroline-5-carboxylate reductase activity
COG0346	10777	15589	8468	10824	13666	11589	11976	14243	8434	14498	17415	13841	12463	18389	13111	15473	15037	glyoxalase bleomycin resistance protein dioxygenase
COG0347	3976	8892	5022	4558	7133	6010	7023	10261	4272	11493	14238	10608	5591	11549	6881	8672	9548	Nitrogen regulatory protein pii
COG0348	7985	8331	6047	6528	9080	7788	7011	9753	5419	10446	10817	9049	9070	11057	7860	9339	10607	4Fe-4S Ferredoxin iron-sulfur binding domain protein
COG0349	2914	2411	3580	3085	2612	4489	1956	3663	2192	2969	5104	2641	3992	2114	4503	2561	4475	Exonuclease involved in the 3' processing of various precursor tRNAs. Initiates hydrolysis at the 3'-terminus of an RNA molecule and releases 5'-mononucleotides (By similarity)
COG0350	7986	6690	6270	6087	8096	7505	6690	8225	5595	9309	11375	8258	10036	10646	8047	9001	10557	Involved in the cellular defense against the biological effects of O6-methylguanine (O6-MeG) in DNA. Repairs alkylated guanine in DNA by stoichiometrically transferring the alkyl group at the O-6 position to a cysteine residue in the enzyme. This is a suicide reaction the enzyme is irreversibly inactivated (By similarity)
COG0351	6291	7572	6266	6159	7282	7546	6488	7483	5391	8440	11143	7850	8095	9714	7919	8450	10389	phosphomethylpyrimidine kinase
COG0352	8715	10685	8437	8376	10031	11263	8019	10307	7253	11423	12779	9574	11213	11534	10045	11150	13081	Condenses 4-methyl-5-(beta-hydroxyethyl)thiazole monophosphate (THZ-P) and 2-methyl-4-amino-5-hydroxymethyl pyrimidine pyrophosphate (HMP-PP) to form thiamine monophosphate (TMP) (By similarity)
COG0353	8022	7835	6068	6240	8236	7686	6827	9274	5565	9332	11327	8348	8960	10381	7921	8979	10316	May play a role in DNA repair. It seems to be involved in an RecBC-independent recombinational process of DNA repair. It may act with RecF and RecO (By similarity)
COG0354	54	42	759	1020	45	475	31	50	90	83	130	59	162	63	1815	142	181	"Folate-binding protein involved in regulating the level of ATP-DnaA and in the modification of some tRNAs. It is probably a key factor in regulatory networks that act via tRNA modification, such as initiation of chromosomal replication (By similarity)"
COG0355	6386	8866	6250	6405	8121	8022	6659	9287	5816	9028	11176	7969	8269	9947	7804	9071	10272	Produces ATP from ADP in the presence of a proton gradient across the membrane (By similarity)
COG0356	6052	7604	6069	6195	7417	7587	6365	8275	5579	8870	11076	7819	8168	9825	7695	8625	10139	it plays a direct role in the translocation of protons across the membrane (By similarity)
COG0357	8022	7835	5523	5272	8234	7310	6827	9256	5544	9296	11215	8301	8960	10377	6154	8979	10314	Specifically methylates the N7 position of a guanine in 16S rRNA (By similarity)
COG0358	21062	29813	17983	18615	26682	25208	24767	27553	17710	34695	42658	32228	27314	39123	22977	30739	35146	DNA primase activity
COG0359	8022	7835	6068	6240	8212	7686	6827	9274	5565	9331	11327	8346	8960	10377	7917	8979	10316	Binds to the 23S rRNA (By similarity)
COG0360	8023	7835	6083	6245	8217	7691	6827	9274	5568	9331	11329	8347	8960	10377	7919	8985	10322	Binds together with S18 to 16S ribosomal RNA (By similarity)
COG0361	7748	7764	5890	6109	8155	7642	6550	9244	5478	9157	10690	8217	8720	10285	7856	8829	10067	"however, it seems to stimulate more or less all the activities of the other two initiation factors, IF-2 and IF-3 (By similarity)"
COG0362	1031	2762	1399	2646	2020	2322	2200	1550	1389	3856	4466	3649	1403	4187	3542	2056	3135	"Catalyzes the oxidative decarboxylation of 6- phosphogluconate to ribulose 5-phosphate and CO(2), with concomitant reduction of NADP to NADPH (By similarity)"
COG0363	10739	9609	8801	9748	10362	11840	8393	9822	7886	10488	13099	10076	12238	13311	12677	10954	13984	Catalyzes the reversible isomerization-deamination of glucosamine 6-phosphate (GlcN6P) to form fructose 6-phosphate (Fru6P) and ammonium ion (By similarity)
COG0364	925	2609	1365	1955	1953	2202	1916	1452	1260	3821	4272	3565	1155	4018	3396	1976	3056	Glucose-6-phosphate 1-dehydrogenase
COG0365	4084	1746	2594	1909	3348	1804	2574	5714	1567	3631	5053	2759	4992	3497	3498	4517	3089	"Catalyzes the conversion of acetate into acetyl-CoA (AcCoA), an essential intermediate at the junction of anabolic and catabolic pathways. AcsA undergoes a two-step reaction. In the first half reaction, AcsA combines acetate with ATP to form acetyl-adenylate (AcAMP) intermediate. In the second half reaction, it can then transfer the acetyl group from AcAMP to the sulfhydryl group of CoA, forming…
COG0366	31550	39456	17788	21284	34669	28362	30413	38523	20609	43541	53981	40710	26233	50706	24978	37145	41412	"alpha amylase, catalytic"
COG0367	10748	13787	8620	9953	14071	11894	11822	12030	8678	17052	20217	16199	12681	20746	13091	15009	17240	asparagine synthetase
COG0368	3767	8366	3314	3951	7011	5136	6825	7505	3686	10361	12990	9819	5781	11705	4817	8194	8743	Joins Ado-cobinamide-GDP and alpha-ribazole to generate adenosylcobalamin (Ado-cobalamin) (By similarity)
COG0369	16	1	1687	2903	11	1131	16	56	75	111	339	145	11	14	5304	6	8	Component of the sulfite reductase complex that catalyzes the 6-electron reduction of sulfite to sulfide. This is one of several activities required for the biosynthesis of L- cysteine from sulfate. The flavoprotein component catalyzes the electron flow from NADPH - FAD - FMN to the hemoprotein component (By similarity)
COG0370	13520	16856	10456	12749	17472	13463	15757	15340	10750	20427	23712	18681	18377	25604	15714	20550	20082	Ferrous iron transport protein b
COG0371	3974	8014	3145	4221	7172	4831	6776	4985	4046	9488	10413	9201	6313	12343	4836	8165	8512	Dehydrogenase
COG0372	10961	8754	5904	6535	10355	7524	7378	9570	5732	9419	8573	7901	9132	12164	8041	11091	9840	citrate synthase
COG0373	2768	4879	2764	3154	5055	3191	3878	4021	2379	5868	5297	5030	4391	6741	4431	5896	4932	Catalyzes the NADPH-dependent reduction of glutamyl- tRNA(Glu) to glutamate 1-semialdehyde (GSA) (By similarity)
COG0374	852	574	842	562	1629	686	535	850	802	1296	406	642	3211	935	656	1385	1181	"Hydrogenase, large subunit"
COG0375	2714	5649	2248	2537	5280	3849	4282	3036	2695	8400	8583	7532	4332	8885	3419	4704	6478	Probably plays a role in a hydrogenase nickel cofactor insertion step (By similarity)
COG0376	0	0	546	968	2	376	0	18	22	36	112	48	0	4	1768	0	2	Bifunctional enzyme with both catalase and broad- spectrum peroxidase activity (By similarity)
COG0377	2698	2334	3422	2976	1983	4271	1894	4212	1981	3423	4978	2672	3029	1886	4401	2388	4071	"NDH-1 shuttles electrons from NADH, via FMN and iron- sulfur (Fe-S) centers, to quinones in the respiratory chain. The immediate electron acceptor for the enzyme in this species is believed to be ubiquinone. Couples the redox reaction to proton translocation (for every two electrons transferred, four hydrogen ions are translocated across the cytoplasmic membrane), and thus conserves the redox en…
COG0378	3721	7514	3503	4101	7086	4900	5586	5717	3600	10097	9151	8478	5200	10805	5705	7727	7680	"Facilitates the functional incorporation of the urease nickel metallocenter. This process requires GTP hydrolysis, probably effectuated by UreG (By similarity)"
COG0379	4598	4623	4789	4168	5090	5488	3701	6622	3837	4938	5874	4187	6207	5069	5706	6100	6263	Catalyzes the condensation of iminoaspartate with dihydroxyacetone phosphate to form quinolinate (By similarity)
COG0380	26	6	20	5	11	17	10	2	18	22	21	16	49	27	9	44	23	synthase
COG0381	7429	6715	5597	6013	7889	7339	6418	8356	5299	9194	10773	8649	8711	10741	7627	8472	10348	UDP-N-acetylglucosamine 2-epimerase
COG0382	3107	2515	4301	4332	3004	4948	2169	4325	2331	3704	5297	2947	4836	2183	6423	2807	4588	Synthesis of 3-octaprenyl-4-hydroxybenzoate (By similarity)
COG0383	8925	26767	7513	10644	19629	16672	19406	12347	9314	36822	41335	33832	7886	39662	13786	20667	27172	alpha-mannosidase
COG0384	2947	2619	934	1102	2585	1723	1904	1974	1071	3706	4217	3391	1364	4120	1498	2113	2803	"phenazine biosynthesis protein, phzf family"
COG0385	3160	3677	5250	5333	3117	5809	2265	4743	2622	3155	5458	2840	4234	2291	8245	3248	4863	bile acid
COG0386	189	1442	1897	1858	171	1571	1427	5746	477	2720	6963	2583	674	773	2759	1102	1929	glutathione peroxidase
COG0387	8	1	11	0	2	2	2	1	6	3	2	3	4	3	1	3	2	Calcium Proton
COG0388	11301	15057	12218	14061	13709	15218	12352	15522	9468	18561	22061	16192	14943	17834	18663	15085	18123	nitrilase cyanide hydratase and apolipoprotein n-acyltransferase
COG0389	13393	18492	11112	12610	17383	14754	15851	14851	11137	22109	28005	21287	16470	27169	16640	19145	22723	Poorly processive error-prone DNA polymerase involved in untargeted mutagenesis. Copies undamaged DNA at stalled replication forks which arise in vivo from mismatched or misaligned primer ends. These misaligned primers can be extended by polIV. Exhibits no 3-5 exonuclease (proofreading) activity. May be involved in translesional synthesis in conjunction with the beta clamp from polIII (By similar…
COG0390	199	742	760	189	251	615	678	2855	355	1483	3430	1314	707	443	542	739	1068	(ABC) transporter
COG0391	803	463	682	420	1012	493	814	531	1085	499	580	749	1976	1200	795	828	1444	"Catalyzes the transfer of the 2-phospholactate moiety from lactyl (2) diphospho-(5')guanosine (LPPG) to 7,8-didemethyl- 8-hydroxy-5-deazariboflavin (FO) with the formation of the L- lactyl phosphodiester of 7,8-didemethyl-8-hydroxy-5- deazariboflavin (F420-0) and GMP (By similarity)"
COG0392	5189	7411	4819	4779	6404	6780	6454	7532	5145	8213	11073	7613	7432	9560	5792	8233	9516	Membrane
COG0393	1085	2397	1159	709	1563	1265	1596	4602	804	2557	4353	2299	2142	1927	1537	2091	1939	UPF0145 protein
COG0394	8228	8653	7648	8751	8312	8814	8062	9867	6496	10398	12273	9736	9550	12174	12345	9974	11287	PHOsphatase
COG0395	125178	254482	76957	111913	205139	158738	198996	140953	98498	350103	392847	321198	100350	394791	139070	219598	266699	Binding-protein-dependent transport systems inner membrane component
COG0396	6025	8405	6111	6436	7896	8423	7686	7386	5568	11405	14935	10539	8110	12586	8601	9497	11984	feS assembly ATPase SufC
COG0397	18	18	558	969	29	377	9	23	31	53	121	59	19	23	1778	9	8	UPF0061 protein
COG0398	2895	3873	2582	3509	4223	2971	4098	2908	3021	5327	5527	4958	4646	7499	4918	5522	5231	Snare associated golgi protein
COG0399	21832	20337	11248	14232	23368	16566	16868	22895	10709	28829	30677	25092	18818	29291	16744	21055	23921	DegT DnrJ EryC1 StrS aminotransferase
COG0400	31	20	628	979	17	395	21	25	43	54	123	62	24	13	1774	22	20	phospholipase carboxylesterase
COG0401	0	0	0	0	0	0	0	0	1	0	0	0	0	0	0	0	0	hydrophobic protein
COG0402	10676	14916	8766	11915	15212	12108	14163	9733	9745	18236	19385	17232	17059	24541	13711	17075	18253	deaminase
COG0403	1291	3017	1697	2830	2408	2397	2690	1373	1325	4157	6468	4164	2348	4834	4012	2470	3675	The glycine cleavage system catalyzes the degradation of glycine. The P protein binds the alpha-amino group of glycine through its pyridoxal phosphate cofactor
COG0404	3744	4535	3879	4659	4240	5728	3807	2117	3076	5564	7931	5365	4761	6211	6119	4153	6743	The glycine cleavage system catalyzes the degradation of glycine (By similarity)
COG0405	841	607	1401	2080	905	899	1058	994	844	1249	836	935	2157	1208	2661	1140	1111	gamma-glutamyltransferase activity
COG0406	11978	20746	11070	11900	18208	15662	17218	19871	13034	23634	27869	22018	18229	28098	15358	21987	23893	Phosphoglycerate mutase
COG0407	12825	29661	10614	13082	23393	20112	21292	16086	12204	36931	39970	33381	12500	41068	16010	24807	30467	Catalyzes the decarboxylation of four acetate groups of uroporphyrinogen-III to yield coproporphyrinogen-III (By similarity)
COG0408	1	0	1	0	2	1	6	0	2	2	2	3	12	0	0	2	1	Key enzyme in heme biosynthesis. Catalyzes the oxidative decarboxylation of propionic acid side chains of rings A and B of coproporphyrinogen III (By similarity)
COG0409	1427	2888	1199	1380	2781	1967	2182	1823	1217	4597	4318	3792	2303	4360	1713	2558	3278	hydrogenase expression formation protein HypD
COG0410	6400	6302	3940	6991	7598	4542	6151	5051	3686	6999	7709	6264	9200	9095	8258	7341	6251	amino acid transport
COG0411	6485	6283	3372	5986	7650	4198	6253	5059	3729	6972	7664	6234	9344	9136	6518	7375	6255	(ABC) transporter
COG0412	1225	2962	2732	4115	2135	2923	2583	1305	1067	4426	5545	4134	1703	4636	7092	2505	3136	dienelactone hydrolase
COG0413	3343	3917	3993	3516	3404	4857	2540	5319	2565	3970	5437	3271	4388	2605	4986	3329	4673	"Catalyzes the reversible reaction in which hydroxymethyl group from 5,10-methylenetetrahydrofolate is tranferred onto alpha-ketoisovalerate to form ketopantoate (By similarity)"
COG0414	3368	3819	3908	3520	3398	4933	2404	5355	2544	3871	5289	3111	4321	2361	4803	3269	4609	Catalyzes the condensation of pantoate with beta-alanine in an ATP-dependent reaction via a pantoyl-adenylate intermediate (By similarity)
COG0415	220	160	649	1041	178	427	144	111	186	237	165	150	444	159	1909	211	67	deoxyribo-dipyrimidine photolyase
COG0416	5841	7169	5140	6085	7765	7186	6292	5543	5152	8011	8000	7083	9247	10173	7364	8382	9375	"Catalyzes the reversible formation of acyl-phosphate (acyl-PO(4)) from acyl- acyl-carrier-protein (acyl-ACP). This enzyme utilizes acyl-ACP as fatty acyl donor, but not acyl-CoA (By similarity)"
COG0417	105	12	44	2	42	10	65	50	11	2	6	19	39	40	38	16	20	DNA polymerase
COG0418	99	74	46	131	220	34	30	617	65	668	36	207	185	108	42	210	26	Dihydroorotase
COG0419	8328	10469	6547	7664	9281	9244	9064	10284	6247	12988	15695	11878	8679	14777	9290	10861	12760	Involved in DNA double-strand break repair (DSBR). The Rad50 Mre11 complex possesses single-strand endonuclease activity and ATP-dependent double-strand-specific 3'-5' exonuclease activity. Rad50 provides an ATP-dependent control of Mre11 by unwinding and or repositioning DNA ends into the Mre11 active site (By similarity)
COG0420	6230	8587	4616	6918	8230	6262	7529	6643	4854	9967	10680	9903	7170	13529	9184	8930	9504	Exonuclease
COG0421	1852	2647	1852	2349	3019	1547	2692	3138	1829	2570	2014	2304	3478	3972	3322	4329	2570	"Catalyzes the production of spermidine from putrescine and decarboxylated S-adenosylmethionine (dcSAM), which serves as an aminopropyl donor (By similarity)"
COG0422	5622	6623	5086	5178	7150	6724	5119	4864	4626	7253	6812	6323	7210	8830	6927	7617	8474	thiamine diphosphate biosynthetic process
COG0423	7437	7432	5600	5855	7194	7159	6480	8192	4852	8331	11115	7865	7003	9726	7530	8209	9320	Catalyzes the attachment of glycine to tRNA(Gly) (By similarity)
COG0424	8085	7861	6208	6377	8422	7642	6768	8380	5314	8887	11373	8248	8659	10219	7853	8893	10130	Maf-like protein
COG0425	2930	4130	2063	2495	4735	2197	3095	4272	2550	2743	1677	2260	5318	4492	2091	5012	3454	sulfurtransferase activity
COG0426	11983	18989	8979	11433	16405	13763	14809	14819	9491	21120	24963	19714	13222	25089	13474	17913	19814	domain protein
COG0427	3896	5710	3882	3804	4225	5161	4124	6098	3266	4285	6541	4330	4907	4063	4072	4533	5516	Acetyl-CoA hydrolase
COG0428	7891	7259	4906	5379	8236	6604	6591	5540	5163	7554	8171	7299	8462	10426	5942	8505	9428	zinc transporter
COG0429	217	108	892	1103	471	636	134	76	290	140	231	138	1184	250	1971	414	447	Alpha beta hydrolase
COG0430	46	42	748	1020	42	474	24	50	90	81	129	57	150	62	1815	140	180	"Catalyzes the conversion of 3'-phosphate to a 2',3'- cyclic phosphodiester at the end of RNA. The mechanism of action of the enzyme occurs in 3 steps (A) adenylation of the enzyme by ATP"
COG0431	1197	2783	1584	2077	2232	2456	2115	2026	2119	3736	4293	3573	2482	4205	3482	2164	3589	Nadph-dependent fmn reductase
COG0432	3836	2839	3739	4310	3889	4498	3376	2218	3163	3189	3161	2571	6340	4571	5189	5289	5148	Secondary thiamine-phosphate synthase enzyme
COG0433	1344	3029	1563	2886	2666	2493	2512	2089	1360	4632	4637	4205	2407	4926	3753	2673	3436	Aaa atpase
COG0434	506	618	224	1077	629	459	883	462	636	562	739	715	1452	1452	757	724	623	photosystem i assembly btpa
COG0435	11	57	557	968	2	412	45	213	365	50	112	50	215	79	1814	35	10	glutathione Stransferase
COG0436	33044	35656	24359	25860	36401	32836	30177	35057	23323	42566	50773	39091	37012	48288	32406	38403	45501	aminotransferase
COG0437	8510	5057	6488	6190	13650	6132	5402	5834	4763	5366	2982	4140	16306	10307	8434	9661	10546	4fe-4S ferredoxin iron-sulfur binding domain protein
COG0438	107041	100558	79056	92210	102507	103033	81117	108134	61068	132640	169274	122242	86511	139786	136773	99960	128901	Glycosyl transferase (Group 1
COG0439	3474	2926	1959	2386	3645	2553	2384	2876	1376	4772	4584	4060	2529	4669	3519	2764	3564	acetyl-CoA carboxylase biotin carboxylase
COG0440	8985	11825	6668	7515	10901	9635	9520	11190	6484	13551	16243	12383	10585	15134	9723	11674	12938	Acetolactate synthase small subunit
COG0441	8916	10382	6819	7311	10047	9305	8748	10335	6482	12944	15542	11678	9731	14288	9286	10806	12930	threonine-tRNA ligase activity
COG0442	8832	10315	6746	7163	9968	9264	8602	10288	6392	12898	15414	11624	9555	14120	9194	10717	12929	"Catalyzes the attachment of proline to tRNA(Pro) in a two-step reaction proline is first activated by ATP to form Pro- AMP and then transferred to the acceptor end of tRNA(Pro). As ProRS can inadvertently accommodate and process non-cognate amino acids such as alanine and cysteine, to avoid such errors it has two additional distinct editing activities against alanine. One activity is designated …
COG0443	10667	12601	8840	9858	12752	10906	10709	12679	8033	14385	16837	13043	12541	17112	12555	14464	15157	Heat shock protein
COG0444	12901	26613	11063	17928	22963	17884	23470	15975	13614	35547	38466	32599	18272	43172	21234	26913	29332	(ABC) transporter
COG0445	7883	7813	6015	6216	8031	7628	6778	9234	5552	9327	11317	8320	8868	10252	7887	8927	10168	"NAD-binding protein involved in the addition of a carboxymethylaminomethyl (cmnm) group at the wobble position (U34) of certain tRNAs, forming tRNA-cmnm(5)s(2)U34 (By similarity)"
COG0446	7132	5995	4307	5342	6954	6206	6020	4730	4884	7279	7263	6543	8044	9496	5934	7626	8506	pyridine nucleotide-disulfide oxidoreductase
COG0447	308	688	1488	1184	407	1122	698	2944	317	1413	3543	1395	617	544	2299	789	1332	Naphthoate synthase
COG0448	8954	14827	5828	8368	12968	8561	12002	10801	7708	15490	16889	15082	10437	21222	10160	14599	13911	"Catalyzes the synthesis of ADP-glucose, a sugar donor used in elongation reactions on alpha-glucans (By similarity)"
COG0449	10819	11901	8438	9191	12401	10242	11591	11999	8581	14993	17990	13933	13294	18854	11727	14891	15602	"Catalyzes the first step in hexosamine metabolism, converting fructose-6P into glucosamine-6P using glutamine as a nitrogen source (By similarity)"
COG0450	5809	3369	3778	3527	4316	4709	3372	5704	2934	4555	4418	3675	6055	3734	3804	3997	5176	alkyl hydroperoxide reductase
COG0451	38370	39434	30938	36219	41492	41701	33578	39682	25731	52068	64351	46404	42879	55510	48904	43204	52436	Nad-dependent epimerase dehydratase
COG0452	5250	5349	5935	6235	5852	6469	4858	7349	4796	5695	6816	5098	7996	6568	8487	7007	7740	Phosphopantothenoylcysteine decarboxylase
COG0454	0	0	0	0	0	0	0	0	0	0	0	0	0	0	0	0	0	acetyltransferase
COG0455	7113	1918	762	1399	4266	1059	1050	4534	854	1458	655	908	3813	1243	940	1567	1222	site-determining protein
COG0456	44144	66369	33757	40158	60608	49562	55580	51865	35363	81306	96216	75354	50951	96324	50968	68071	75119	acetyltransferase
COG0457	2018	110	37	18	743	18	37	924	151	54	33	80	318	112	117	183	72	repeat-containing protein
COG0458	11051	13714	8497	9563	13475	11502	12106	12645	8646	17778	20760	16058	12125	20019	11598	15666	17481	carbamoyl-phosphate synthetase ammonia chain
COG0459	8123	7846	6111	6235	8224	7694	6913	9297	5568	9347	11342	8395	9011	10396	7979	8994	10354	Prevents misfolding and promotes the refolding and proper assembly of unfolded polypeptides generated under stress conditions (By similarity)
COG0460	3739	6007	3397	4528	6086	4042	5548	4980	4003	7079	6746	6534	6862	9459	5633	7196	6560	homoserine dehydrogenase
COG0461	9210	10997	7187	8261	10463	9745	9582	10688	7051	13607	15892	12435	10709	15497	9762	11435	13500	orotate phosphoribosyltransferase activity
COG0462	10025	11467	7522	8550	11749	10191	10444	12106	8029	14260	16120	12905	12368	17148	10326	13754	14999	Phosphoribosyl pyrophosphate synthase
COG0463	84654	109639	74582	84669	100059	103331	87843	112927	60722	141871	180053	128441	89629	145319	117721	107247	133695	"Glycosyl transferase, family 2"
COG0464	1477	1765	2304	2586	1461	1604	2418	4970	1628	3837	4647	3031	2956	2560	3654	2301	2349	Aaa atpase
COG0465	14665	18669	9830	12133	17538	14156	15770	16919	10687	23201	25553	21198	15078	26703	14365	19036	21304	"Acts as a processive, ATP-dependent zinc metallopeptidase for both cytoplasmic and membrane proteins. Plays a role in the quality control of integral membrane proteins (By similarity)"
COG0466	8972	10592	6844	7976	10379	9446	8937	10187	6360	13270	15790	11870	10639	14463	9618	11267	12917	"ATP-dependent serine protease that mediates the selective degradation of mutant and abnormal proteins as well as certain short-lived regulatory proteins. Required for cellular homeostasis and for survival from DNA damage and developmental changes induced by stress. Degrades polypeptides processively to yield small peptide fragments that are 5 to 10 amino acids long. Binds to DNA in a double-stra…
COG0467	2248	76	679	996	699	433	209	1034	114	103	244	169	254	236	1904	130	100	Circadian clock protein KaiC
COG0468	8892	10321	6781	7162	9966	9254	8650	10332	6382	12884	15381	11636	9576	14107	9226	10717	12878	"Can catalyze the hydrolysis of ATP in the presence of single-stranded DNA, the ATP-dependent uptake of single-stranded DNA by duplex DNA, and the ATP-dependent hybridization of homologous single-stranded DNAs. It interacts with LexA causing its activation and leading to its autocatalytic cleavage (By similarity)"
COG0469	7893	7787	5842	6157	7932	7560	6825	8636	5480	8701	11351	8171	8908	10301	7873	8670	10057	Pyruvate kinase
COG0470	0	0	0	0	0	0	0	0	0	0	0	0	0	0	0	0	0	DNA polymerase III subunit delta'
COG0471	6841	6513	8425	10057	8664	8869	7401	8242	5856	7115	9237	6558	15046	9472	13195	9963	11377	Transporter
COG0472	14191	13272	10818	10572	13149	13974	11310	15372	9410	16696	21121	15153	13914	17257	14369	13840	18405	phospho-N-acetylmuramoyl-pentapeptide-transferase activity
COG0473	8053	7969	6094	6954	8208	7664	7177	9052	5361	9549	11649	8480	9232	10528	8473	9092	9956	3-isopropylmalate dehydrogenase activity
COG0474	11908	19738	10827	12307	18072	15090	17455	15791	12376	23374	27248	22778	18078	30380	15687	22163	24474	P-type atpase
COG0475	13192	11485	10305	10972	12092	13585	10193	14725	8482	16397	20438	14403	12791	15954	15516	12716	17030	Sodium hydrogen exchanger
COG0476	4269	3691	4258	3851	5106	5006	2794	3595	3297	3402	2397	2446	6419	4059	5045	5499	5265	small protein activating enzyme activity
COG0477	0	0	0	0	0	0	0	0	0	0	0	0	0	0	0	0	0	major facilitator Superfamily
COG0478	46	42	202	53	41	98	24	32	68	45	16	9	149	58	48	140	178	Serine Threonine protein kinase
COG0479	3398	2862	4026	3494	3265	4816	2423	4553	2654	3985	5340	3344	5172	3082	4876	3171	5059	succinate dehydrogenase
COG0480	24346	25413	17185	19071	26017	23449	21720	24145	16786	29000	34872	26953	26696	34890	22780	27689	31925	"Catalyzes the GTP-dependent ribosomal translocation step during translation elongation. During this step, the ribosome changes from the pre-translocational (PRE) to the post- translocational (POST) state as the newly formed A-site-bound peptidyl-tRNA and P-site-bound deacylated tRNA move to the P and E sites, respectively. Catalyzes the coordinated movement of the two tRNA molecules, the mRNA an…
COG0481	7988	7752	5967	6151	8186	7646	6540	9243	5545	9153	10707	8241	8516	10250	7889	8693	10158	"Required for accurate and efficient protein synthesis under certain stress conditions. May act as a fidelity factor of the translation reaction, by catalyzing a one-codon backward translocation of tRNAs on improperly translocated ribosomes. Back- translocation proceeds from a post-translocation (POST) complex to a pre-translocation (PRE) complex, thus giving elongation factor G a second chance t…
COG0482	10869	9687	8523	8483	10915	11323	8416	10703	7687	11785	13687	10103	13266	12497	10359	11481	14045	"Catalyzes the 2-thiolation of uridine at the wobble position (U34) of tRNA, leading to the formation of s(2)U34 (By similarity)"
COG0483	3956	4650	4214	4159	4457	5761	3736	2821	3466	6271	6254	5366	5618	6262	6120	4504	6524	inositol monophosphatase
COG0484	22527	21650	14443	15035	22764	18886	18354	25797	13561	25493	31816	23717	23379	28610	19158	22432	26180	"ATP binding to DnaK triggers the release of the substrate protein, thus completing the reaction cycle. Several rounds of ATP-dependent interactions between DnaJ, DnaK and GrpE are required for fully efficient folding. Also involved, together with DnaK and GrpE, in the DNA replication of plasmids through activation of initiation proteins (By similarity)"
COG0486	8264	7942	6223	6351	8234	7715	6869	9280	5792	9527	11417	8446	9070	10409	8029	9006	10375	"Exhibits a very high intrinsic GTPase hydrolysis rate. Involved in the addition of a carboxymethylaminomethyl (cmnm) group at the wobble position (U34) of certain tRNAs, forming tRNA- cmnm(5)s(2)U34 (By similarity)"
COG0488	34382	41763	25299	27952	39978	36359	33704	38306	25683	48205	56932	44581	35301	56672	34832	43413	50633	(ABC) transporter
COG0489	15933	19910	14500	16366	19210	18316	16859	19846	12810	22633	27357	20767	18896	26710	21852	22412	23990	ATP-binding protein
COG0490	18	10	13	7	24	16	7	7	32	20	20	21	20	21	9	49	59	potassium ion transport
COG0491	18302	19984	12583	17070	20770	16092	18514	18482	11517	24498	29292	22776	18493	30318	21837	22463	23733	Beta-lactamase domain protein
COG0492	17254	19419	12127	14092	20413	15031	17013	19116	13646	21824	23349	20663	21199	28948	17724	22138	23043	thioredoxin reductase
COG0493	17970	25721	12955	13767	23674	17941	20579	22721	13933	28811	34269	27237	20968	35103	16588	25905	28120	metal cluster binding
COG0494	10716	11003	7228	9197	10838	9722	8136	9424	6352	11835	12239	10710	8456	13880	12454	10314	11805	Nudix hydrolase
COG0495	8037	7835	6117	6240	8215	7687	6840	9275	5570	9331	11327	8346	8965	10377	7917	8980	10317	Leucyl-trna synthetase
COG0496	5743	4987	4563	4177	4956	6133	3810	6212	3145	7236	9208	6101	4794	5900	5896	4598	7108	Nucleotidase that shows phosphatase activity on nucleoside 5'-monophosphates (By similarity)
COG0497	8333	7865	6265	6318	8397	7739	6854	9277	5783	9375	11408	8450	9063	10456	8068	9025	10523	May be involved in recombinational repair of damaged DNA (By similarity)
COG0498	10204	8065	6481	6472	9335	7891	7318	10141	5835	9723	11808	8760	10203	11009	8297	9510	10658	threonine synthase
COG0499	3922	4656	4111	4199	4556	5741	3987	2095	3113	5862	6853	5371	5408	6340	5917	4608	6829	May play a key role in the regulation of the intracellular concentration of adenosylhomocysteine (By similarity)
COG0500	44	4	556	970	42	390	2	587	36	578	143	167	155	124	1810	175	72	Methyltransferase
COG0501	3357	2769	4204	3497	3196	4963	2251	5403	2969	4541	5283	3237	5268	2694	4989	3504	5277	Protease HtpX homolog
COG0502	9409	9225	6619	6984	11256	8233	7515	8310	6421	9215	8027	8215	11726	12596	8415	11550	11082	Catalyzes the conversion of dethiobiotin (DTB) to biotin by the insertion of a sulfur atom into dethiobiotin via a radical- based mechanism (By similarity)
COG0503	10211	12023	8371	8679	11224	10446	11028	15158	9050	15307	19570	13917	11530	17077	11136	14063	16082	"Catalyzes a salvage reaction resulting in the formation of AMP, that is energically less costly than de novo synthesis (By similarity)"
COG0504	9948	7829	6060	6235	8815	7668	6822	10160	5531	9322	11304	8353	8933	10349	7923	8970	10245	Catalyzes the ATP-dependent amination of UTP to CTP with either L-glutamine or ammonia as the source of nitrogen (By similarity)
COG0505	8171	7858	6258	6309	8188	7683	6950	9328	5805	9415	11332	8534	8872	10528	8160	9025	10446	carbamoyl-phosphate synthetase glutamine chain
COG0506	133	137	107	77	172	52	97	45	178	202	61	92	422	132	113	238	66	Proline dehydrogenase
COG0507	11769	17009	11642	12030	15246	15958	15116	15536	11978	20804	25840	19815	17242	24758	15201	18571	22520	exodeoxyribonuclease v alpha
COG0508	549	467	2229	3268	707	1509	871	599	787	736	839	949	1816	1239	5933	729	918	Dehydrogenase
COG0509	4061	4646	4702	5807	5060	6429	4008	2203	3361	5703	8242	5564	6602	6545	8109	4552	7283	The glycine cleavage system catalyzes the degradation of glycine. The H protein shuttles the methylamine group of glycine from the P protein to the T protein (By similarity)
COG0510	789	389	1152	1928	382	717	787	467	1033	427	1099	404	1038	755	2316	575	621	Ethanolamine kinase
COG0511	2549	3343	2532	3488	4138	2352	3610	3869	2781	3310	2578	2953	5705	5511	4029	5126	3684	"Acetyl-CoA carboxylase, biotin carboxyl carrier protein"
COG0512	4972	7243	5453	5630	6311	7075	5826	8351	4537	9136	10078	7620	6679	9104	7279	8160	8825	anthranilate synthase
COG0513	21344	21586	17562	17527	21094	23056	18103	26757	14632	28496	37447	25684	20453	28522	24422	22514	30378	purine NTP-dependent helicase activity
COG0514	12943	14576	12574	11665	12554	16944	11930	16699	10089	17365	24913	16018	13153	17007	15690	14462	20369	atp-dependent dna helicase
COG0515	15592	15023	19634	28019	16925	18640	13878	16995	10282	16363	21965	15438	15248	21492	45108	19977	18769	Serine Threonine protein kinase
COG0516	8918	10432	7044	7249	10012	9504	8672	10653	6822	12965	15412	11691	10003	14221	9322	10932	13394	"Catalyzes the conversion of inosine 5'-phosphate (IMP) to xanthosine 5'-phosphate (XMP), the first committed and rate- limiting step in the de novo synthesis of guanine nucleotides, and therefore plays an important role in the regulation of cell growth (By similarity)"
COG0517	2665	4340	2553	3815	4717	3207	4722	2963	2946	5878	5650	5814	5458	8407	4955	5811	5559	"Catalyzes the conversion of inosine 5'-phosphate (IMP) to xanthosine 5'-phosphate (XMP), the first committed and rate- limiting step in the de novo synthesis of guanine nucleotides, and therefore plays an important role in the regulation of cell growth (By similarity)"
COG0518	782	600	996	1363	629	837	659	699	1179	557	454	872	1716	1430	2540	659	1029	Catalyzes the synthesis of GMP from XMP (By similarity)
COG0519	8914	10509	6927	7314	10142	9382	8996	10335	6537	13233	15797	12035	9986	14621	9695	11058	13137	Catalyzes the synthesis of GMP from XMP (By similarity)
COG0520	7463	8860	7386	8674	9198	8564	8947	9696	6929	10744	13210	9716	10765	13351	10978	12098	12134	cysteine desulfurase
COG0521	1872	2676	1935	3024	2694	1915	2044	2573	1789	2171	1321	2040	3742	3057	3501	2243	2162	molybdenum cofactor biosynthesis protein
COG0522	8022	7835	6068	6240	8212	7686	6827	9274	5565	9331	11327	8346	8960	10377	7917	8979	10316	"One of the primary rRNA binding proteins, it binds directly to 16S rRNA where it nucleates assembly of the body of the 30S subunit (By similarity)"
COG0523	4424	9906	5072	7287	7790	6201	8012	6353	4839	10270	10890	10226	5940	13488	9488	9225	9160	cobalamin synthesis protein
COG0524	35901	35573	22368	29311	37013	30917	33923	34371	23991	41998	50465	40398	38914	57240	35381	42209	44906	pfkb domain protein
COG0525	8787	10310	6737	7160	9949	9245	8587	10282	6372	12883	15376	11619	9538	14071	9192	10703	12859	"amino acids such as threonine, to avoid such errors, it has a posttransfer editing activity that hydrolyzes mischarged Thr-tRNA(Val) in a tRNA-dependent manner (By similarity)"
COG0526	11595	10012	13749	11336	9978	17407	8542	15527	9764	11921	20379	11786	14727	9598	15173	10377	18271	Thioredoxin
COG0527	13447	10892	10036	10469	11705	12547	10042	14245	8580	13139	17787	12113	13969	14449	13453	12554	15694	Aspartokinase
COG0528	8022	7836	6069	6240	8215	7687	6828	9275	5569	9333	11329	8348	8963	10380	7918	8982	10317	UMP kinase activity
COG0529	724	367	915	1379	1135	744	346	725	363	957	530	665	1744	668	2066	624	513	Catalyzes the synthesis of activated sulfate (By similarity)
COG0530	4863	5355	3255	3186	5338	3624	4349	7001	2813	6386	8844	5784	4224	6644	4885	6107	5895	exchanger
COG0531	7374	7460	7788	7940	8730	9352	6373	10965	7888	5678	7522	6049	13186	8981	10127	9086	13719	amino acid
COG0532	7988	7753	6042	6169	8186	7657	6553	9243	5550	9153	10707	8241	8516	10250	7889	8693	10158	One of the essential components for the initiation of protein synthesis. Protects formylmethionyl-tRNA from spontaneous hydrolysis and promotes its binding to the 30S ribosomal subunits. Also involved in the hydrolysis of GTP during the formation of the 70S ribosomal complex (By similarity)
COG0533	8469	8227	6351	6531	8746	7863	7635	9490	5963	9947	12052	9194	10134	11647	8574	9655	11006	Required for the formation of a threonylcarbamoyl group on adenosine at position 37 (t(6)A37) in tRNAs that read codons beginning with adenine (By similarity)
COG0534	118216	152401	74225	92027	142455	114032	129099	118467	83808	187144	214483	174389	114138	226613	109929	156017	173987	Mate efflux family protein
COG0535	20129	24802	13178	15787	25750	18155	19668	22075	13035	29287	32659	26469	22680	33318	20730	25620	26674	radical SAM domain protein
COG0536	8022	7835	6068	6240	8236	7686	6827	9274	5565	9332	11327	8348	8960	10381	7921	8979	10316	"An essential GTPase which binds GTP, GDP and possibly (p)ppGpp with moderate affinity, with high nucleotide exchange rates and a fairly low GTP hydrolysis rate (By similarity). It may play a role in control of the cell cycle, stress response, ribosome biogenesis and in those bacteria that undergo differentiation, in morphogenesis control"
COG0537	9036	13844	8418	9514	13054	11654	12107	12380	8418	18546	22507	16228	13351	20550	11684	16056	17751	histidine triad (hIT) protein
COG0538	7105	6793	4304	4682	7349	6361	5788	5294	4524	6927	7591	6466	7306	9454	5339	7765	8458	isocitrate dehydrogenase (NADp)
COG0539	12726	13333	8017	9370	14158	10977	11663	14071	8382	15179	17558	14072	14846	18875	11064	15234	15882	thus facilitating recognition of the initiation point. It is needed to translate mRNA with a short Shine-Dalgarno (SD) purine-rich sequence (By similarity)
COG0540	7848	7786	6032	6181	8057	7539	6759	9128	5525	9267	11290	8267	8543	10233	7869	8913	10019	aspartate transcarbamylase
COG0541	8051	7845	6126	6243	8216	7693	6863	9281	5579	9356	11336	8357	9003	10392	8119	8996	10325	Involved in targeting and insertion of nascent membrane proteins into the cytoplasmic membrane. Binds to the hydrophobic signal sequence of the ribosome-nascent chain (RNC) as it emerges from the ribosomes. The SRP-RNC complex is then targeted to the cytoplasmic membrane where it interacts with the SRP receptor FtsY
COG0542	19256	16745	13991	15251	19360	16879	15574	21131	12661	20212	24597	18233	21738	23977	20622	21201	22664	ATP-dependent CLP protease ATP-binding subunit
COG0543	13445	14676	8032	9191	15300	11012	12667	14183	8838	15047	20182	14770	15883	19778	10856	16620	16713	"cytochrome-b5 reductase activity, acting on NAD(P)H"
COG0544	10553	13813	7816	8930	13163	10841	10780	13726	8033	14305	16227	12939	11799	17154	10456	14475	14948	Involved in protein export. Acts as a chaperone by maintaining the newly synthesized protein in an open conformation
COG0545	7699	7952	11028	8043	5589	13482	6358	16279	6306	10661	21431	9610	8595	5762	11983	7684	14062	Peptidyl-prolyl cis-trans isomerase
COG0546	19493	27795	16132	20372	26513	21630	23798	23917	16069	33497	40924	31947	25672	40894	27127	28636	31550	"had-superfamily hydrolase, subfamily ia, variant"
COG0547	7128	6783	5049	5766	7437	6766	5488	5965	4495	7638	8632	6849	7251	9115	7162	7721	8558	Anthranilate phosphoribosyltransferase
COG0548	9685	7828	6459	7212	8735	7891	6981	9863	5041	9524	11569	8558	8768	10401	9658	9029	9984	nag kinase
COG0549	2922	5477	2213	3681	5205	3424	4745	4062	2899	5551	5606	5456	4530	8401	3496	5878	5745	carbamate kinase
COG0550	23626	36533	20498	22652	31750	30115	30473	30550	21236	45144	54186	41792	28383	51692	27719	37400	44051	"Releases the supercoiling and torsional tension of DNA, which is introduced during the DNA replication and transcription, by transiently cleaving and rejoining one strand of the DNA duplex. Introduces a single-strand break via transesterification at a target site in duplex DNA. The scissile phosphodiester is attacked by the catalytic tyrosine of the enzyme, resulting in the formation of a DNA-(5…
COG0551	1466	2959	1135	1301	2398	1882	2356	1900	1599	4598	4525	4179	2111	5273	2086	2551	3164	DNA topoisomerase type I activity
COG0552	8041	7847	6078	6243	8225	7693	6835	9295	5577	9339	11333	8358	8983	10400	7923	8992	10325	Involved in targeting and insertion of nascent membrane proteins into the cytoplasmic membrane. Acts as a receptor for the complex formed by the signal recognition particle (SRP) and the ribosome-nascent chain (RNC)
COG0553	4955	10875	7248	10185	9147	8503	9346	6182	5485	13832	15712	13366	7681	16907	15738	10912	12110	helicase
COG0554	6301	8566	4061	6200	8257	5828	7454	6613	4932	9971	10459	9741	7295	13416	7525	8727	9728	Key enzyme in the regulation of glycerol uptake and metabolism (By similarity)
COG0555	568	1331	987	1234	949	887	321	1092	308	163	228	201	373	360	2064	593	396	(ABC) transporter
COG0556	8174	7960	6107	6345	8354	7750	7142	9314	5601	9559	11994	8488	9736	10583	7973	9302	10492	"damaged site, the DNA wraps around one UvrB monomer. DNA wrap is dependent on ATP binding by UvrB and probably causes local melting of the DNA helix, facilitating insertion of UvrB beta-hairpin between the DNA strands. Then UvrB probes one DNA strand for the presence of a lesion. If a lesion is found the UvrA subunits dissociate and the UvrB-DNA preincision complex is formed. This complex is sub…
COG0557	8052	7678	6241	6153	8486	7866	6341	9236	5728	8989	10594	8002	9232	10218	7848	8911	10438	3'-5' exoribonuclease that releases 5'-nucleoside monophosphates and is involved in maturation of structured RNAs (By similarity)
COG0558	7849	10091	6253	7392	10636	7231	9653	11040	6026	13453	15823	12316	11271	16329	10353	12796	12107	cdp-diacylglycerol-glycerol-3-phosphate 3-phosphatidyltransferase
COG0559	6512	6370	3956	7065	7687	4593	6293	5099	3782	7058	7868	6320	9385	9305	8346	7431	6314	(ABC) transporter
COG0560	6674	4618	5966	5909	6149	6368	4181	8201	3762	5630	8165	4558	7505	5429	7867	6876	7550	phosphoserine phosphatase activity
COG0561	23000	30369	17779	21319	29206	22029	27071	25461	22148	34367	39541	33518	26416	47574	26038	34075	37051	",hydrolase"
COG0562	8137	9862	5469	5795	9339	8605	8083	9966	5724	12267	15070	11028	8863	13434	6910	10067	12405	UDP-galactopyranose mutase
COG0563	9841	13139	8280	9324	11947	11387	11195	11506	7489	17083	20558	15590	11179	18729	12847	13133	15963	Catalyzes the reversible transfer of the terminal phosphate group between ATP and AMP. Plays an important role in cellular energy homeostasis and in adenine nucleotide metabolism (By similarity)
COG0564	34941	28093	19661	20672	29831	25771	23257	37220	18212	33124	41391	29814	27887	35651	26070	29787	34565	pseudouridine synthase activity
COG0565	2303	135	392	138	1084	269	198	1005	279	120	128	112	1224	294	239	429	465	"RNA methyltransferase TrmH family, group 1"
COG0566	23715	20203	16761	15584	21415	22276	16850	21474	15466	21398	28285	19832	23621	24575	19188	22267	28178	Methyltransferase
COG0567	24	2	682	986	9	390	35	21	38	39	116	51	22	7	1769	7	5	"2-oxoglutarate dehydrogenase, E1"
COG0568	19115	14934	12338	12772	16386	15278	13747	21199	10433	18973	25260	17149	16971	20374	15965	17330	20560	Sigma factors are initiation factors that promote the attachment of RNA polymerase to specific initiation sites and are then released (By similarity)
COG0569	17129	22239	11913	14764	21916	16824	19479	19353	13127	28388	31379	25769	20268	34080	18623	24414	25586	Potassium uptake protein
COG0571	8280	7848	6251	6306	8284	7706	6841	9284	5775	9338	11353	8379	8965	10404	8050	8990	10424	"Digests double-stranded RNA. Involved in the processing of primary rRNA transcript to yield the immediate precursors to the large and small rRNAs (23S and 16S). Also processes some mRNAs, and tRNAs when they are encoded in the rRNA operon (By similarity)"
COG0572	11039	12869	8840	8816	11289	12714	11014	13440	8553	15247	20637	14449	11642	16689	10511	12762	16950	uridine kinase
COG0573	7993	7160	5510	6069	8396	7285	6321	5880	5374	7422	8013	7037	9418	10154	7545	8377	9655	phosphate abc transporter
COG0574	11545	10602	10011	10344	11866	12609	9418	13489	8031	13245	16988	11520	15545	13233	13202	12353	15336	"phosphotransferase activity, paired acceptors"
COG0575	8020	7833	5522	5271	8211	7294	6813	9254	5541	9287	11215	8283	8956	10342	6148	8963	10314	phosphatidate Cytidylyltransferase
COG0576	7988	7753	6588	7136	8188	8032	6553	9261	5571	9189	10819	8289	8516	10254	9656	8693	10159	"Participates actively in the response to hyperosmotic and heat shock by preventing the aggregation of stress-denatured proteins, in association with DnaK and GrpE. It is the nucleotide exchange factor for DnaK and may function as a thermosensor. Unfolded proteins bind initially to DnaJ"
COG0577	29423	38121	26852	26979	34735	38899	31271	30565	25001	45365	56987	42536	35288	51706	35366	39043	50385	ABC transporter (permease)
COG0578	2720	1774	3169	2958	2427	3999	1383	1092	2547	1650	1708	1408	4078	1849	4240	2314	3566	glycerol-3-phosphate dehydrogenase
COG0579	2861	5187	2717	4041	4912	3294	4408	4220	2923	5969	5631	5295	3684	7785	4820	5796	5221	malate dehydrogenase (quinone)
COG0580	905	1447	1100	1404	1342	1207	415	1790	1340	314	392	473	1253	808	2339	887	1114	Channel that permits osmotically driven movement of water in both directions. It is involved in the osmoregulation and in the maintenance of cell turgor during volume expansion in rapidly growing cells. It mediates rapid entry or exit of water in response to abrupt changes in osmolarity (By similarity)
COG0581	7869	7162	6043	7021	8235	7613	6271	5841	5506	7462	8132	7069	9511	10070	9378	8465	9532	phosphate abc transporter
COG0582	792	293	597	417	1803	700	750	168	417	430	1195	550	4054	873	488	1068	1195	Integrase
COG0583	62623	86247	50615	70471	81479	63069	71888	70223	48266	86610	94798	81470	70576	118608	86149	92083	90650	Transcriptional regulator
COG0584	6708	10811	6560	8559	9566	9705	8289	7238	6369	11402	12003	10794	8537	14280	11151	10779	12090	glycerophosphoryl diester phosphodiesterase
COG0585	300	152	122	260	436	64	97	675	137	738	75	296	239	162	80	241	56	Responsible for synthesis of pseudouridine from uracil- 13 in transfer RNAs (By similarity)
COG0586	4565	5910	5020	4943	5544	6842	4670	7536	4491	9172	9709	7350	6891	7642	6615	5631	8773	SNARE associated Golgi
COG0587	8105	7784	6620	7163	8256	8108	6609	9286	5619	9238	10896	8300	8575	10414	9871	8751	10332	DNA polymerase III (alpha subunit)
COG0588	1153	3383	1718	1200	2126	2673	2582	4772	2353	5127	7592	4808	2304	4578	2125	2915	4581	Catalyzes the interconversion of 2-phosphoglycerate and 3-phosphoglycerate (By similarity)
COG0589	4268	1520	3820	4115	3712	3015	1526	3692	3549	2081	1143	1578	6545	2711	7139	2946	3826	Universal stress protein
COG0590	6275	8689	7373	7977	7911	8862	7684	10882	6048	10212	14697	9945	9325	11541	10836	9400	11533	deaminase
COG0591	13475	14381	9212	11656	14929	11878	12410	14648	8209	15400	18300	13926	14975	18970	13785	16228	15588	symporter
COG0592	8099	7929	6674	7250	8319	8114	7037	9365	5695	9534	11523	8591	9247	10759	9832	9112	10425	DNA polymerase processivity factor activity
COG0593	8319	8050	6434	6440	8820	7981	7055	9362	5849	9626	11489	8539	10380	10702	8158	9450	10805	it binds specifically double-stranded DNA at a 9 bp consensus (dnaA box) 5'-TTATC CA A CA A-3'. DnaA binds to ATP and to acidic phospholipids (By similarity)
COG0594	7740	7761	5794	6166	7979	7527	6692	9153	5478	9279	11298	8295	8659	10148	7807	8780	9977	RNaseP catalyzes the removal of the 5'-leader sequence from pre-tRNA to produce the mature 5'-terminus. It can also cleave other RNA substrates such as 4.5S RNA. The protein component plays an auxiliary but essential role in vivo by binding to the 5'-leader sequence and broadening the substrate specificity of the ribozyme (By similarity)
COG0595	3913	5698	2810	3407	5887	3629	5165	5271	4166	6629	6421	6054	6559	8755	3803	6797	6909	Metallo-Beta-Lactamase
COG0596	22824	32188	16247	19989	29569	23733	26980	24909	16439	41795	46684	38850	19760	49587	26250	32389	37700	Alpha beta hydrolase
COG0597	9110	10838	6927	8133	10368	9653	9286	10694	6889	13344	15866	12238	10475	15228	9867	11306	13476	This protein specifically catalyzes the removal of signal peptides from prolipoproteins (By similarity)
COG0598	9027	10330	7234	8123	9867	9545	8624	10312	6532	13004	15524	11825	9044	14100	11314	10638	12700	magnesium and cobalt transport protein CorA
COG0599	5471	5540	5307	5705	6550	6698	5587	4963	4837	7986	7687	6556	8060	9063	7151	8029	9165	Antioxidant protein with alkyl hydroperoxidase activity. Required for the reduction of the AhpC active site cysteine residues and for the regeneration of the AhpC enzyme activity (By similarity)
COG0600	9535	12076	7495	11896	13523	8782	12049	10227	7924	12972	13978	12280	14667	19736	14049	16084	13622	Binding-protein-dependent transport systems inner membrane component
COG0601	13532	29151	12808	19343	24838	19896	24993	16971	14625	39065	42207	35943	18895	47047	24036	28731	32345	Binding-protein-dependent transport systems inner membrane component
COG0602	6066	8005	6113	6278	7712	7908	6742	7989	5813	8814	10778	8467	8928	10630	8197	8951	10747	"Catalyzes the conversion of 6-carboxy-5,6,7,8- tetrahydropterin (CPH4) to 7-carboxy-7-deazaguanine (CDG) (By similarity)"
COG0603	721	1142	1787	1588	1062	1419	1172	3182	685	2000	3811	1850	1961	872	2640	1294	1685	Catalyzes the ATP-dependent conversion of 7-carboxy-7- deazaguanine (CDG) to 7-cyano-7-deazaguanine (preQ(0)) (By similarity)
COG0604	1141	1863	2399	3573	1677	1905	958	1619	952	961	1121	1043	1439	1213	5971	1020	886	alcohol dehydrogenase
COG0605	3099	2225	3936	4894	2577	4530	2133	1805	2433	2836	4070	2453	4182	2814	6539	2803	4360	Destroys radicals which are normally produced within the cells and which are toxic to biological systems (By similarity)
COG0606	7688	7726	5627	6083	8077	7432	6739	8856	5041	9271	11312	8258	8690	10257	7751	8911	9760	Mg chelatase subunit ChlI
COG0607	6607	7050	7587	10447	8119	7169	6339	9284	5341	8803	10545	7956	9998	9936	15695	8567	8305	Rhodanese domain protein
COG0608	8083	7941	6051	6294	8316	7733	6902	9274	5560	9510	11364	8430	9140	10430	7921	9014	10334	Single-stranded-DNA-specific exonuclease (RecJ)
COG0609	13178	14662	8470	9013	15553	11755	13563	13387	9039	18300	21144	17424	15258	22443	10471	16889	18507	permease protein
COG0610	7744	6340	5670	5868	7368	7102	6314	7980	4673	9123	9665	7873	8260	9611	7588	8396	9621	Type I site-specific deoxyribonuclease
COG0611	5435	4039	5991	5061	4369	7835	3156	5002	4069	4979	6597	3970	6581	3581	6719	4463	7606	"Catalyzes the ATP-dependent phosphorylation of thiamine- monophosphate (TMP) to form thiamine-pyrophosphate (TPP), the active form of vitamin B1 (By similarity)"
COG0612	19433	11296	15036	11898	13564	17903	11196	20574	10849	15718	24937	14068	18669	13279	16774	14645	21189	peptidase'
COG0613	10000	16420	6896	9304	14970	10857	13662	10256	8045	21549	23748	19976	10837	26596	12118	16757	18194	DNA-directed DNA polymerase activity
COG0614	14698	12454	8031	8263	14607	10339	12331	13220	8112	15350	17902	14545	15793	19239	9615	15688	16383	Periplasmic binding protein
COG0615	2132	3398	2269	2619	3477	2656	3466	2493	2174	4944	5393	4664	3050	6579	3998	4802	4676	cytidylyltransferase
COG0616	5453	2759	5124	5376	4064	5635	2307	5366	2643	4051	5576	3165	5651	2718	8369	3334	5120	"Signal peptide peptidase, SppA"
COG0617	10342	8085	6555	6484	9700	8113	7137	10249	6013	9661	11548	8578	11040	10771	8479	9677	11053	"Catalyzes the addition and repair of the essential 3'- terminal CCA sequence in tRNAs without using a nucleic acid template. Adds these three nucleotides in the order of C, C, and A to the tRNA nucleotide-73, using CTP and ATP as substrates and producing inorganic pyrophosphate"
COG0618	8569	9126	6264	6461	9533	8253	7396	9666	6048	8953	12182	8437	11168	10860	8273	9820	10885	phosphoesterase RecJ domain protein
COG0619	15171	20407	8537	11668	20756	12945	18805	15296	11145	24788	26887	23824	17197	33690	13068	22472	23757	Cobalt transport protein
COG0620	5663	7369	3639	4625	7215	4930	5436	6234	4045	9016	8958	8094	4712	10426	5705	7304	7550	Catalyzes the transfer of a methyl group from 5- methyltetrahydrofolate to homocysteine resulting in methionine formation (By similarity)
COG0621	23516	23101	17129	17557	24260	22011	19697	26482	15348	27561	33129	24552	24952	30012	21453	26148	29248	"Catalyzes the methylthiolation of N6- (dimethylallyl)adenosine (i(6)A), leading to the formation of 2- methylthio-N6-(dimethylallyl)adenosine (ms(2)i(6)A) at position 37 in tRNAs that read codons beginning with uridine (By similarity)"
COG0622	13627	15493	9268	10939	15236	12373	13012	14298	9750	17727	20856	16687	13241	21839	14150	16154	17725	"Phosphodiesterase, mj0936 family"
COG0623	2901	2505	3270	2284	2619	4232	1989	4427	2636	3577	5017	2746	4412	2236	2848	2827	4545	Enoyl- acyl-carrier-protein reductase NADH
COG0624	17107	20459	15969	19344	20331	19949	19613	17549	14816	25719	29663	22989	23095	31477	23169	25285	28374	succinyl-diaminopimelate desuccinylase activity
COG0625	289	110	838	1026	91	498	203	155	130	130	155	109	338	153	1888	180	224	glutathione Stransferase
COG0626	2323	4138	3197	3520	4025	3497	4041	6054	2566	6592	8308	5585	4317	6585	4586	5622	5838	cystathionine
COG0627	5838	9768	5035	5870	8479	8730	8148	5152	5187	13250	15070	11929	6495	15237	7000	9947	12598	esterase
COG0628	19498	23626	14829	18130	22877	20481	20489	19594	14975	28793	32471	26735	20812	34984	22940	25275	28871	Membrane
COG0629	17615	16741	12433	12755	18730	15495	15691	16675	12743	18872	20865	17935	21171	25329	15388	21149	22607	single-stranded DNA-binding protein
COG0630	622	1588	496	539	1192	624	501	1185	615	376	292	527	711	959	351	719	583	type II secretion system protein
COG0631	4638	7381	5002	7339	7497	5456	6516	6444	4472	7028	9221	6912	7327	10874	10193	9619	7967	Phosphatase
COG0632	8014	7832	5993	6220	8224	7670	6813	9256	5559	9332	11327	8348	8960	10378	7921	8977	10315	"The RuvA-RuvB complex in the presence of ATP renatures cruciform structure in supercoiled DNA with palindromic sequence, indicating that it may promote strand exchange reactions in homologous recombination. RuvAB is a helicase that mediates the Holliday junction migration by localized denaturation and reannealing. RuvA stimulates, in the presence of DNA, the weak ATPase activity of RuvB (By simi…
COG0633	173	84	248	56	69	111	102	86	90	82	30	42	218	107	86	164	201	Ferredoxin
COG0634	5771	7637	5762	5999	7317	7532	6443	7683	5415	8441	10652	8023	8165	10047	7777	8336	9981	hypoxanthine phosphoribosyltransferase
COG0635	13265	14025	10014	10694	14542	11921	12287	17120	8440	17345	21106	15343	14296	19047	13390	16305	17113	Coproporphyrinogen III oxidase
COG0636	2313	4673	1954	1886	4484	2699	3687	3358	2402	5022	5436	4359	3834	6371	2170	5358	4856	"F(1)F(0) ATP synthase produces ATP from ADP in the presence of a proton or sodium gradient. F-type ATPases consist of two structural domains, F(1) containing the extramembraneous catalytic core and F(0) containing the membrane proton channel, linked together by a central stalk and a peripheral stalk. During catalysis, ATP synthesis in the catalytic domain of F(1) is coupled via a rotary mechanis…
COG0637	18572	19175	14812	15920	19397	17941	17297	19728	14169	22369	28339	21104	19609	27427	20698	22416	25685	HAD-superfamily hydrolase subfamily IA variant 3
COG0638	110	12	44	2	16	8	64	52	10	1	6	16	39	36	34	15	19	"The proteasome is a multicatalytic proteinase complex which is characterized by its ability to cleave peptides with Arg, Phe, Tyr, Leu, and Glu adjacent to the leaving group at neutral or slightly basic pH. The proteasome has an ATP-dependent proteolytic activity (By similarity)"
COG0639	46	42	203	53	44	100	26	32	68	46	17	9	150	60	48	142	180	serine threonine-protein phosphatase
COG0640	17372	15592	11006	16158	18489	12077	14607	14671	10178	17972	18615	17503	17050	25388	22805	18709	17423	"Transcriptional regulator, arsr family"
COG0641	10608	13599	7653	8799	12926	10994	13026	11471	9070	17975	20556	17682	12978	23255	10489	15516	18005	radical SAM domain protein
COG0642	120006	183264	109283	124866	167488	154190	155430	160683	104213	232921	291181	218888	156494	269271	166132	193875	225639	Histidine kinase
COG0643	9720	7872	3343	4879	9249	4945	6304	7785	3587	10002	10118	8532	6967	11071	6182	8196	7900	CheA signal transduction histidine kinase
COG0644	4114	8553	7150	10476	7753	8263	7555	5157	3804	13124	16173	11934	5828	14587	17576	8941	10589	geranylgeranyl reductase
COG0645	918	2515	787	997	2129	1715	1854	1023	877	3599	4135	3340	1391	3818	1332	1848	2824	Aminoglycoside phosphotransferase
COG0646	2383	5077	1854	2159	4513	2711	4249	3455	2583	5536	5673	5156	4278	7398	2605	5843	5018	homocysteine S-methyltransferase activity
COG0647	1515	2776	1921	2304	2497	2496	2157	1537	1859	3862	4490	3644	2392	4315	3619	2417	3643	Hydrolase
COG0648	7599	7109	4436	4906	7561	6416	6117	5656	5165	7420	7597	6776	7624	9736	5472	7965	8689	Endonuclease IV plays a role in DNA repair. It cleaves phosphodiester bonds at apurinic or apyrimidinic sites (AP sites) to produce new 5'-ends that are base-free deoxyribose 5-phosphate residues. It preferentially attacks modified AP sites created by bleomycin and neocarzinostatin (By similarity)
COG0649	2698	2334	3422	2976	1983	4271	1894	4212	1980	3422	4978	2672	3029	1886	4401	2388	4071	"NDH-1 shuttles electrons from NADH, via FMN and iron- sulfur (Fe-S) centers, to quinones in the respiratory chain. The immediate electron acceptor for the enzyme in this species is believed to be ubiquinone. Couples the redox reaction to proton translocation (for every two electrons transferred, four hydrogen ions are translocated across the cytoplasmic membrane), and thus conserves the redox en…
COG0650	1496	2728	1166	1213	3202	2125	2266	1179	1208	3832	4431	3661	3479	4422	1749	2401	3614	"Respiratory-chain NADH dehydrogenase, subunit 1"
COG0651	6987	11825	6277	6637	10759	9645	9605	6382	6146	14250	15449	13070	9571	16396	8246	11308	13833	Monovalent cation H antiporter subunit D
COG0652	13200	13150	10904	11168	14506	13893	11888	12441	9905	16095	19249	14474	16619	19182	14696	16228	18489	peptidyl-prolyl cis-trans isomerase activity
COG0653	8311	7862	6865	7306	8305	8119	6872	9376	5813	9387	11467	8461	8992	10451	9841	9012	10470	"Part of the Sec protein translocase complex. Interacts with the SecYEG preprotein conducting channel. Has a central role in coupling the hydrolysis of ATP to the transfer of proteins into and across the cell membrane, serving"
COG0654	183	54	711	972	39	397	114	78	72	82	133	90	111	70	1811	42	33	"oxidoreductase activity, acting on paired donors, with incorporation or reduction of molecular oxygen, NAD(P)H as one donor, and incorporation of one atom of oxygen"
COG0655	21048	28409	15248	16703	27202	21692	23516	25241	15950	31078	37498	28972	25962	37855	20503	30326	31425	Nadph-dependent fmn reductase
COG0656	11511	12114	9902	10339	12049	13634	10339	13069	8881	15742	16186	13555	13583	17020	13353	13312	16903	reductase
COG0657	24717	42748	24910	32138	35936	35950	33643	33470	20552	55469	67790	51158	24670	61024	45872	39850	48838	alpha beta hydrolase fold-3 domain protein
COG0658	5013	2804	3047	2374	3200	4212	2476	5398	2432	4022	5367	3479	4332	3442	3121	3043	4748	DNA internalization-related competence protein ComEC Rec2
COG0659	5233	5040	3610	4749	6119	4040	4339	4562	3037	5556	7883	5261	6140	7477	6876	6520	5802	sulfate transporter
COG0661	4574	6257	4157	4579	5474	6269	4287	3629	4147	6035	6161	5876	5039	7536	6177	4524	7093	"Required, probably indirectly, for the hydroxylation of 2-octaprenylphenol to 2-octaprenyl-6-hydroxy-phenol, the fourth step in ubiquinone biosynthesis (By similarity)"
COG0662	9355	11557	8156	9729	10918	10801	10284	9867	6633	16366	19478	14934	9898	17725	14263	11935	14655	Mannose-1-phosphate guanylyltransferase Mannose-6-phosphate isomerase
COG0663	6048	9377	5983	5861	8413	8333	7184	8423	5246	11941	13889	10477	6630	11929	8002	9271	11231	Transferase
COG0664	30646	26578	21887	22917	29297	25732	24875	33983	19836	32423	38148	29726	33001	38316	29962	32667	34958	"transcriptional regulator, crp fnr family"
COG0665	2731	3763	3630	5527	4553	3653	4088	2641	2438	5313	5780	5143	4530	7251	8265	5445	4893	"Catalyzes the last two steps in the biosynthesis of 5- methylaminomethyl-2-thiouridine (mnm(5)s(2)U) at the wobble position (U34) in tRNA. Catalyzes the FAD-dependent demodification of cmnm(5)s(2)U34 to nm(5)s(2)U34, followed by the transfer of a methyl group from S-adenosyl-L-methionine to nm(5)s(2)U34, to form mnm(5)s(2)U34 (By similarity)"
COG0666	5753	3098	2434	3958	4026	2790	2434	4382	1491	5550	4831	4317	3129	5003	5499	2771	3202	Ankyrin Repeat
COG0667	17877	15593	12892	14667	17480	16685	14469	15293	10109	19855	23924	18063	17585	23866	19902	18386	21226	Aldo keto reductase
COG0668	8561	9245	7537	6999	9333	10506	7677	9138	7263	10712	12129	9589	10289	11725	8311	10281	12960	Mechanosensitive ion channel
COG0669	8022	7835	6068	6235	8207	7686	6827	9274	5565	9330	11326	8346	8960	10359	7917	8977	10316	"Reversibly transfers an adenylyl group from ATP to 4'- phosphopantetheine, yielding dephospho-CoA (dPCoA) and pyrophosphate (By similarity)"
COG0670	3208	1215	1412	1286	1751	1155	1321	4917	1492	2305	3987	1848	2553	1336	1413	1339	1995	Membrane
COG0671	8687	6167	6138	4565	6117	6638	5816	14484	4724	7968	13605	7157	7367	6659	7086	7627	8693	PHOsphatase
COG0672	16	0	595	968	7	379	16	19	29	37	113	49	6	5	1768	4	4	)-iron permease
COG0673	36534	58845	45360	63237	51045	60514	49592	39561	33376	79879	93617	72896	43394	90148	94596	58691	72289	oxidoreductase
COG0674	15316	15224	13320	11750	15725	16578	13381	19131	11032	17881	23185	15561	19291	17862	14918	18150	20897	Oxidoreductase required for the transfer of electrons from pyruvate to flavodoxin (By similarity)
COG0675	3893	3782	3306	3227	4205	2839	3517	4207	4160	3004	1820	2716	5493	5112	2636	5398	5536	Transposase
COG0676	6	0	546	968	4	377	6	19	23	36	113	48	12	5	1768	2	2	Aldose 1epimerase
COG0677	4201	4714	3497	3305	5119	5367	3802	2689	3154	6414	6236	5653	5584	6549	4162	4608	6683	Dehydrogenase
COG0678	0	0	0	0	0	0	5	0	0	0	0	0	12	0	0	0	0	peroxiredoxin
COG0679	11255	12354	7206	9422	13362	8355	10053	11517	7283	12577	12734	11200	12827	16965	10816	13784	12547	Auxin Efflux Carrier
COG0680	892	517	653	505	1564	591	532	858	600	1224	371	606	2879	844	517	1097	986	Hydrogenase maturation protease
COG0681	18701	17520	11279	12902	18245	15364	15285	20846	11919	18475	21661	16584	17772	22868	12728	20341	20530	Signal peptidase i
COG0682	9033	10420	7342	8202	10190	9723	8793	10380	6520	13141	15636	11907	10203	14541	11112	10874	13023	Transfers the N-acyl diglyceride group on what will become the N-terminal cysteine of membrane lipoproteins (By similarity)
COG0683	6914	7202	4883	7284	8337	5334	6883	8038	4489	8465	10848	7718	10933	9925	9188	8512	7485	(ABC) transporter
COG0684	955	1110	1298	3044	1240	1194	2347	803	1147	1509	2384	1654	3448	2851	3986	1877	1447	Globally modulates RNA abundance by binding to RNase E (Rne) and regulating its endonucleolytic activity. Can modulate Rne action in a substrate-dependent manner by altering the composition of the degradosome. Modulates RNA-binding and helicase activities of the degradosome (By similarity)
COG0685	8357	9939	6734	7862	9719	9327	8190	10384	5638	13139	15239	11411	9022	13622	10534	10475	12056	Methylenetetrahydrofolate reductase
COG0686	373	825	1349	1213	449	1117	805	3537	484	2282	3691	1703	1078	764	2429	1179	1236	alanine dehydrogenase
COG0687	5165	5397	2203	3096	5705	3157	4515	4915	3508	5594	5841	5435	4824	8118	3407	6065	5642	polyamine binding
COG0688	4081	3473	4621	4011	4456	5179	3428	5670	3473	4888	5768	4036	6069	4686	5635	5788	6184	Phosphatidylserine decarboxylase
COG0689	362	462	1070	1268	349	605	639	237	312	624	542	621	783	709	2268	553	543	Phosphorolytic exoribonuclease that removes nucleotide residues following the -CCA terminus of tRNA and adds nucleotides to the ends of RNA molecules by using nucleoside diphosphates as substrates (By similarity)
COG0690	5019	5741	2905	2851	5752	3610	5130	7528	3039	6820	9320	6225	5568	7763	3447	6528	6445	preprotein translocase subunit SecE
COG0691	8022	7835	6068	6240	8212	7686	6827	9274	5565	9331	11327	8346	8960	10377	7917	8979	10316	Binds specifically to the SsrA RNA (tmRNA) and is required for stable association of SsrA with ribosomes (By similarity)
COG0692	5304	7278	5040	4883	6681	6929	5881	8076	5113	8557	10622	7578	6997	9079	5480	8361	9442	Excises uracil residues from the DNA which can arise as a result of misincorporation of dUMP residues by DNA polymerase or due to deamination of cytosine (By similarity)
COG0693	11645	13616	8751	9362	12452	11747	11362	15087	7687	18145	23307	16658	10918	18579	13311	13404	16381	PfpI family
COG0694	2711	287	413	306	1427	174	264	2243	481	1433	145	546	949	534	408	680	367	metallo-sulfur cluster assembly
COG0695	310	213	767	1043	348	510	294	364	583	156	193	222	642	399	2113	325	308	Glutaredoxin
COG0696	8495	10203	6615	7104	9711	9036	8447	9861	5999	12873	15367	11523	9105	13808	9249	10602	12358	Catalyzes the interconversion of 2-phosphoglycerate and 3-phosphoglycerate (By similarity)
COG0697	13958	19000	12587	13571	19542	17382	16223	15175	12543	20987	26177	19446	23228	25450	16345	21362	24219	membrane
COG0698	9909	11407	7838	9609	11904	10195	10720	11453	7436	14502	17012	13130	12427	17616	12265	13962	14550	Isomerase
COG0699	0	0	0	0	0	0	0	0	0	0	0	0	0	0	0	0	0	Dynamin family
COG0700	2322	4024	2150	2760	4011	2650	4427	2694	2523	5561	6062	5257	4454	7885	3265	5816	5392	nucleoside recognition domain protein
COG0701	5142	1560	1488	2714	3042	1296	2143	2642	1397	1754	1569	2076	3858	2982	3400	1989	1984	Predicted permease
COG0702	1142	2816	1533	2060	2096	2098	2071	1952	1385	4511	4320	3638	1580	4175	3300	2225	2692	epimerase dehydratase
COG0703	10599	13909	7993	8985	13639	10748	11163	13364	7849	14625	17047	13354	13150	17597	10503	15018	14922	Catalyzes the specific phosphorylation of the 3-hydroxyl group of shikimic acid using ATP as a cosubstrate (By similarity)
COG0704	7694	7085	5908	6930	7719	7441	6161	5826	5318	7392	8022	6934	8454	9886	9213	8183	9254	Plays a role in the regulation of phosphate uptake
COG0705	9365	7396	5994	6669	8470	8004	6004	9391	5209	8231	10428	7706	7917	9640	9444	8322	9760	rhomboid family
COG0706	10060	7912	6083	6256	8853	7824	6874	11069	5923	9881	11333	8514	9404	10553	8033	9190	10659	"Required for the insertion and or proper folding and or complex formation of integral membrane proteins into the membrane. Involved in integration of membrane proteins that insert both dependently and independently of the Sec translocase complex, as well as at least some lipoproteins"
COG0707	11325	11127	7728	8686	11330	10150	10054	11709	7208	14048	16738	13088	11568	16281	11848	11912	14232	Cell wall formation. Catalyzes the transfer of a GlcNAc subunit on undecaprenyl-pyrophosphoryl-MurNAc-pentapeptide (lipid intermediate I) to form undecaprenyl-pyrophosphoryl-MurNAc- (pentapeptide)GlcNAc (lipid intermediate II) (By similarity)
COG0708	8245	7720	6391	6232	8210	7772	6507	9256	5825	9063	10759	8283	8598	10340	8110	8874	10521	Exodeoxyribonuclease III
COG0709	1633	2448	1051	1993	2534	1287	1829	2272	1551	2050	1348	1838	3322	2565	1524	2104	1704	Synthesizes selenophosphate from selenide and ATP (By similarity)
COG0710	1066	1998	1620	2481	1370	1554	1219	1684	1213	867	774	1064	1642	1592	2873	1500	1709	Type I DHQase
COG0711	7166	10331	6946	7388	9882	9360	8294	9892	6661	13263	15300	11434	10105	13848	9174	10845	12987	"F(1)F(0) ATP synthase produces ATP from ADP in the presence of a proton or sodium gradient. F-type ATPases consist of two structural domains, F(1) containing the extramembraneous catalytic core and F(0) containing the membrane proton channel, linked together by a central stalk and a peripheral stalk. During catalysis, ATP synthesis in the catalytic domain of F(1) is coupled via a rotary mechanis…
COG0712	5616	7437	5772	5991	7176	7495	6137	8189	5239	8696	10683	7518	7873	9360	7250	8324	9868	"F(1)F(0) ATP synthase produces ATP from ADP in the presence of a proton or sodium gradient. F-type ATPases consist of two structural domains, F(1) containing the extramembraneous catalytic core and F(0) containing the membrane proton channel, linked together by a central stalk and a peripheral stalk. During catalysis, ATP synthesis in the catalytic domain of F(1) is coupled via a rotary mechanis…
COG0713	2698	2334	3422	2976	1983	4271	1894	4212	1980	3422	4977	2672	3028	1886	4401	2387	4071	"NDH-1 shuttles electrons from NADH, via FMN and iron- sulfur (Fe-S) centers, to quinones in the respiratory chain. The immediate electron acceptor for the enzyme in this species is believed to be ubiquinone. Couples the redox reaction to proton translocation (for every two electrons transferred, four hydrogen ions are translocated across the cytoplasmic membrane), and thus conserves the redox en…
COG0714	11864	16290	13508	18148	15494	15289	14508	14965	9703	19821	24403	18690	14458	24010	27263	19229	19387	ATPase activity
COG0715	10315	14023	10067	14063	15163	11417	13972	13081	8944	17898	22883	16956	16865	23600	19157	18340	17865	(ABC) transporter
COG0716	26419	18418	11732	12322	21778	16295	15115	21805	11572	20741	23896	18874	18749	24413	14958	19834	22135	Low-potential electron donor to a number of redox enzymes (By similarity)
COG0717	1054	2595	798	1074	2094	1637	1892	1704	909	4281	4139	3562	913	3912	1563	1997	2710	Deoxycytidine triphosphate deaminase
COG0718	5237	5618	3050	4220	6290	3801	5078	5712	3406	6640	6455	5901	6245	8597	5242	6765	6170	"Binds to DNA and alters its conformation. May be involved in regulation of gene expression, nucleoid organization and DNA protection (By similarity)"
COG0719	10092	14678	10707	11305	12469	15027	12001	13568	9345	18160	24280	16845	12242	18833	14984	14171	19297	Fe-S assembly protein
COG0720	5290	2665	3761	3371	3527	4644	2394	4802	2434	3229	3783	2746	4661	2509	4767	3029	4334	6-pyruvoyltetrahydropterin synthase activity
COG0721	4852	3859	2797	3732	5174	3144	4142	4423	2956	5945	5981	5036	5172	7338	4814	5896	5582	Allows the formation of correctly charged Asn-tRNA(Asn) or Gln-tRNA(Gln) through the transamidation of misacylated Asp- tRNA(Asn) or Glu-tRNA(Gln) in organisms which lack either or both of asparaginyl-tRNA or glutaminyl-tRNA synthetases. The reaction takes place in the presence of glutamine and ATP through an activated phospho-Asp-tRNA(Asn) or phospho-Glu-tRNA(Gln) (By similarity)
COG0722	2535	4925	3130	4664	4352	3605	3935	3539	2535	5266	5826	4764	3417	6776	6181	5545	4705	Stereospecific condensation of phosphoenolpyruvate (PEP) and D-erythrose-4-phosphate (E4P) giving rise to 3-deoxy-D- arabino-heptulosonate-7-phosphate (DAHP) (By similarity)
COG0723	222	105	179	152	262	53	143	673	94	704	57	266	242	166	111	245	67	"Component of the ubiquinol-cytochrome c reductase complex (complex III or cytochrome b-c1 complex), which is a respiratory chain that generates an electrochemical potential coupled to ATP synthesis (By similarity)"
COG0724	2767	379	2114	3208	2066	1768	512	1760	645	1309	897	1054	3085	1088	5942	1296	1065	Rna-binding protein
COG0725	2061	2701	2158	3047	2908	1935	2097	2507	1797	2313	1373	1969	4079	2839	3618	2590	2445	"ABC transporter, periplasmic molybdate-binding protein"
COG0726	20518	26610	17094	21159	25445	22820	23441	24430	16122	31965	37847	29842	24614	39116	28392	30160	32014	4-amino-4-deoxy-alpha-L-arabinopyranosyl undecaprenyl phosphate biosynthetic process
COG0727	7433	3040	1040	1440	4671	2021	2404	4062	1503	4120	4554	3967	2669	4988	1811	2385	3329	Fe-S-cluster oxidoreductase
COG0728	3160	1767	1438	1764	2879	1349	897	2710	923	1313	718	930	3137	1320	2563	1674	1292	Integral membrane protein (MviN
COG0729	219	108	348	136	476	262	138	59	271	116	136	101	1211	264	210	424	458	Surface Antigen
COG0730	11041	12889	8684	8720	15104	11283	11462	12862	8172	15855	18222	13577	20618	17009	11045	14697	16281	Membrane
COG0731	2852	2456	3157	2195	2214	4032	1903	4291	2238	3568	4948	2675	3377	2057	2764	2731	4297	radical SAM domain protein
COG0732	15043	11558	9761	9294	13546	12311	9876	14092	9291	13054	14358	11083	14428	14616	11494	14549	16424	Restriction modification system DNA (Specificity
COG0733	11764	16676	9831	10782	16968	12942	15037	15543	10694	20984	22377	18381	17424	25485	12053	20574	20415	Transporter
COG0735	17463	21606	13925	16416	20347	19289	18390	21148	13637	26780	31582	24219	21328	29869	21037	22466	26082	"Ferric uptake regulator, Fur family"
COG0736	2865	789	1094	2213	2034	1054	1134	2247	1151	1507	888	1107	2654	1700	2843	1360	1276	Transfers the 4'-phosphopantetheine moiety from coenzyme A to a Ser of acyl-carrier-protein (By similarity)
COG0737	12849	11689	9466	7848	11273	12743	10690	15669	7633	15905	23220	14962	11479	15531	10302	12416	17703	5-Nucleotidase
COG0738	17125	14575	12579	11822	14483	17493	11909	18317	9789	17850	25253	16485	14720	18323	15879	14951	20922	Transporter
COG0739	36434	23922	22410	21520	29922	28654	22807	31314	18805	32807	36689	28107	34133	34468	28587	30885	35936	peptidase'
COG0740	17158	18560	12570	14427	18990	16649	16824	17285	12577	21681	24573	20031	19309	27205	17895	21619	23249	Cleaves peptides in various proteins in a process that requires ATP hydrolysis. Has a chymotrypsin-like activity. Plays a major role in the degradation of misfolded proteins (By similarity)
COG0741	10219	4755	4141	3255	6778	5300	3552	8981	3376	5821	6420	4293	8088	4112	4028	5077	6078	transglycosylase
COG0742	8064	8417	6666	6350	8231	8150	7383	12038	5717	10494	12972	9256	9006	10456	8165	9385	10726	Methyltransferase
COG0743	7912	7678	5956	6130	8168	7511	6487	8878	5182	9134	10707	8193	8227	10136	7816	8638	9820	Catalyzes the NADP-dependent rearrangement and reduction of 1-deoxy-D-xylulose-5-phosphate (DXP) to 2-C-methyl-D-erythritol 4-phosphate (MEP) (By similarity)
COG0744	5424	5151	5359	5158	5457	5963	4936	7513	4984	5594	7182	4821	7495	6225	6859	7023	7866	penicillin-binding protein
COG0745	103213	163889	76928	98327	151287	113549	141278	122507	90145	202235	220305	191463	128854	255773	123450	172817	184818	regulatoR
COG0746	803	408	1115	1390	1153	852	461	866	440	1092	383	538	2057	728	2358	818	750	Transfers a GMP moiety from GTP to Mo-molybdopterin (Mo- MPT) cofactor (Moco or molybdenum cofactor) to form Mo- molybdopterin guanine dinucleotide (Mo-MGD) cofactor (By similarity)
COG0747	11860	21890	11553	15206	19669	15108	19865	14102	13233	28710	30202	26347	18330	35969	19014	24350	25623	"Extracellular solute-binding protein, family 5"
COG0748	4	11	15	6	20	27	36	611	5	608	2	150	161	121	39	208	14	pyridoxamine 5-phosphate
COG0749	10094	11790	7889	8803	12169	10074	11194	11906	8124	14720	17255	13491	13299	17693	10829	14223	15422	DNA polymerase
COG0750	8004	7832	6046	6226	8198	7678	6829	9229	5560	9333	11332	8348	8963	10349	7916	8960	10342	Membrane-associated zinc metalloprotease
COG0751	689	414	511	387	1035	535	411	1133	722	1000	217	495	1996	686	421	784	1015	Glycyl-tRNA synthetase beta subunit
COG0752	681	468	501	511	1217	548	350	1090	775	1069	247	554	1973	669	391	786	1008	"glycyl-tRNA synthetase, alpha subunit"
COG0753	5673	4214	3766	3974	4988	5601	3178	3974	2944	6373	5860	4988	4527	5893	5479	4220	6260	Catalase
COG0754	100	76	47	131	225	42	28	618	70	670	38	208	177	111	43	215	27	Glutathionylspermidine synthase
COG0755	3209	2590	3944	3316	2904	4672	2192	4381	2360	3869	5195	2923	4525	2424	4695	2955	4770	cytochrome c
COG0756	9083	10616	6409	6451	10239	9083	8824	10379	6836	13069	15436	11934	9969	14812	7901	10845	13389	"This enzyme is involved in nucleotide metabolism it produces dUMP, the immediate precursor of thymidine nucleotides and it decreases the intracellular concentration of dUTP so that uracil cannot be incorporated into DNA (By similarity)"
COG0757	4924	5835	4612	3798	6274	6192	5561	6441	4081	8528	10588	7299	7275	8828	5068	7591	8777	Catalyzes a trans-dehydration via an enolate intermediate (By similarity)
COG0758	8389	7947	6442	6397	8415	7842	7004	9382	5927	9520	11426	8563	9364	10778	8212	9237	10690	DNA protecting protein DprA
COG0759	6821	5229	4964	5117	6243	5950	4882	7561	4345	5132	7119	4857	7865	6369	6328	6826	7403	Could be involved in insertion of integral membrane proteins into the membrane (By similarity)
COG0760	7544	9612	9975	9199	8446	12157	6972	10731	6810	11232	15051	9883	11060	9896	13153	8857	13444	peptidyl-prolyl cis-trans isomerase
COG0761	7757	7373	6249	6835	7944	7770	5915	8771	4933	8776	10389	7736	7762	9444	8933	8241	9390	Converts 1-hydroxy-2-methyl-2-(E)-butenyl 4-diphosphate into isopentenyl diphosphate (IPP) and dimethylallyl diphosphate (DMAPP) (By similarity)
COG0762	134	167	221	118	158	135	89	64	87	234	65	89	334	118	55	187	209	integral membrane protein
COG0763	2873	2479	3704	3171	2297	4415	1925	4308	2260	3634	5065	2780	3471	2074	4538	2751	4302	"Condensation of UDP-2,3-diacylglucosamine and 2,3- diacylglucosamine-1-phosphate to form lipid A disaccharide, a precursor of lipid A, a phosphorylated glycolipid that anchors the lipopolysaccharide to the outer membrane of the cell (By similarity)"
COG0764	5368	6473	4383	5425	6450	4728	6007	9269	4146	8757	10169	7608	7183	9377	7835	7858	7049	Involved in unsaturated fatty acids biosynthesis. Catalyzes the dehydration of short chain beta-hydroxyacyl-ACPs and long chain saturated and unsaturated beta-hydroxyacyl-ACPs (By similarity)
COG0765	14211	13786	8958	11030	17078	9790	13497	15879	12256	16887	15138	14531	21683	23145	12830	19822	17927	amino acid AbC transporter
COG0766	9889	11239	7644	7855	11554	9754	10207	11609	7694	14059	16295	12676	11763	16633	10428	13554	14375	Cell wall formation. Adds enolpyruvyl to UDP-N- acetylglucosamine (By similarity)
COG0767	3300	2722	4000	3397	3244	4762	2169	4344	2668	3863	5298	2988	5665	2485	4855	3311	4848	ABC transporter (permease)
COG0768	21345	27118	16799	19780	26426	22837	23660	25817	17061	32889	37661	30246	25627	39856	24796	30484	33032	penicillin-binding protein
COG0769	8839	8719	6822	6897	9045	8349	8161	10092	6948	10360	12101	9798	10736	12490	8998	9999	12038	Catalyzes the addition of meso-diaminopimelic acid to the nucleotide precursor UDP-N-acetylmuramoyl-L-alanyl-D-glutamate (UMAG) in the biosynthesis of bacterial cell-wall peptidoglycan (By similarity)
COG0770	8153	7946	6162	6330	8413	7768	7156	9351	5611	9639	12024	8630	9582	10589	7988	9432	10569	"UDP-N-acetylmuramoylalanyl-D-glutamyl-2,6-diaminopimelate-D-alanyl-D-alanine ligase activity"
COG0771	8015	7834	6057	6235	8208	7689	6831	9249	5550	9348	11333	8348	8975	10352	8115	8970	10318	Cell wall formation. Catalyzes the addition of glutamate to the nucleotide precursor UDP-N-acetylmuramoyl-L-alanine (UMA) (By similarity)
COG0772	19586	23695	15056	16611	23223	20141	20349	23336	14995	28000	32774	25795	22691	33359	20589	25776	28843	Cell Division Protein
COG0773	8089	7890	7360	8235	8353	8555	6866	9328	5679	9477	11589	8516	9193	10440	11511	9166	10524	cell wall formation (By similarity)
COG0774	2873	2479	3704	3171	2297	4415	1925	4308	2260	3633	5065	2780	3471	2074	4538	2751	4302	"involved in the biosynthesis of lipid A, a phosphorylated glycolipid that anchors the lipopolysaccharide to the outer membrane of the cell (By similarity)"
COG0775	7816	7927	5202	5304	8324	7240	6329	9820	5642	9675	10405	8400	8671	10486	5970	8610	9970	"Catalyzes the irreversible cleavage of the glycosidic bond in both 5'-methylthioadenosine (MTA) and S- adenosylhomocysteine (SAH AdoHcy) to adenine and the corresponding thioribose, 5'-methylthioribose and S-ribosylhomocysteine, respectively (By similarity)"
COG0776	16022	17047	18855	14084	15782	20624	15403	32052	13334	23430	37894	21037	22301	19505	20723	21036	26469	"This protein is one of the two subunits of integration host factor, a specific DNA-binding protein that functions in genetic recombination as well as in transcriptional and translational control (By similarity)"
COG0777	2202	3064	2212	3206	3439	1974	3374	3683	2466	3101	2833	2512	4806	4706	3805	5091	3182	Component of the acetyl coenzyme A carboxylase (ACC) complex. Biotin carboxylase (BC) catalyzes the carboxylation of biotin on its carrier protein (BCCP) and then the CO(2) group is transferred by the transcarboxylase to acetyl-CoA to form malonyl- CoA (By similarity)
COG0778	27892	34212	25259	26546	33224	35351	28710	29417	23371	40504	51080	37373	35906	45808	32873	36423	47332	nitroreductase
COG0779	7966	7748	5469	5187	8162	7270	6540	9177	5510	9114	10591	8190	8492	10203	6117	8667	10147	Required for maturation of 30S ribosomal subunits (By similarity)
COG0780	414	836	1433	1386	845	1162	760	2954	499	1581	3661	1536	1451	598	2409	921	1280	Catalyzes the NADPH-dependent reduction of 7-cyano-7- deazaguanine (preQ0) to 7-aminomethyl-7-deazaguanine (preQ1) (By similarity)
COG0781	8088	7889	6097	6275	8282	7724	6977	9335	5644	9466	11379	8518	9210	10682	8026	9079	10369	"DNA-dependent transcription, termination"
COG0782	7673	12377	7534	8651	10666	10369	10007	11084	7373	13846	16313	12833	11162	15908	10350	12187	14372	"Necessary for efficient RNA polymerase transcription elongation past template-encoded arresting sites. The arresting sites in DNA have the property of trapping a certain fraction of elongating RNA polymerases that pass through, resulting in locked ternary complexes. Cleavage of the nascent transcript by cleavage factors such as GreA or GreB allows the resumption of elongation from the new 3'term…
COG0783	362	897	1524	1336	620	1226	738	3823	752	2091	1943	1460	976	578	2280	1049	1129	"oxidoreductase activity, oxidizing metal ions"
COG0784	1634	3006	1744	2334	3067	2545	2451	1526	1839	4347	4649	4080	3383	4829	4138	3335	3598	response regulator
COG0785	3815	3490	1180	2299	3752	2243	3135	3193	1726	5307	5010	4820	3005	5941	2241	3123	3865	Cytochrome c biogenesis protein
COG0786	1955	2943	1637	2829	2996	1463	3348	2756	2135	2228	2371	1975	3851	3736	1821	4572	2712	Sodium Glutamate Symporter
COG0787	8315	8353	6460	6604	8592	7878	7905	10063	5996	10655	12085	9527	10188	11758	8875	9917	11063	Catalyzes the interconversion of L-alanine and D- alanine. May also act on other amino acids (By similarity)
COG0788	2147	677	1227	1211	875	973	616	4336	272	2002	3531	1485	496	443	2237	744	984	formyltetrahydrofolate deformylase
COG0789	34563	49622	23195	30783	46514	34671	44072	39575	27090	64594	71857	59807	37590	78161	36858	51522	57480	Transcriptional regulator
COG0790	4710	6558	7344	10127	8169	6486	6969	9639	4157	12783	9353	8844	12517	11174	15871	10252	7968	Sel1 domain protein repeat-containing protein
COG0791	13937	23625	9618	14873	21102	14382	20503	17712	12238	26871	28438	25079	18739	34205	16741	24695	24458	NLP P60 protein
COG0792	7892	7740	5646	6114	8432	7518	6811	8936	4907	9256	11283	8297	8650	10407	7714	8842	9957	UPF0102 protein
COG0793	22401	17263	19393	17404	17428	24608	14627	25445	14036	20965	31883	19212	20939	19051	24107	18732	27364	protease
COG0794	4120	3086	4689	4433	3398	5101	3134	4747	3300	4426	6425	3605	6139	3555	5657	4028	5797	Arabinose 5-phosphate isomerase
COG0795	9580	4947	7364	6339	5771	8821	3786	10352	4510	7264	10125	5541	6903	4127	9041	5488	8585	Permease yjgp yjgq family
COG0796	7869	7739	5948	6136	8096	7631	6480	9176	5500	9088	10503	8134	8408	10047	7558	8556	10130	Provides the (R)-glutamate required for cell wall biosynthesis (By similarity)
COG0797	739	1030	1767	1498	1272	1386	968	3597	754	2306	3742	1675	2801	848	2592	1448	1652	rare lipoprotein A
COG0798	523	329	839	1232	708	703	475	199	273	466	513	456	1417	697	2128	437	578	arsenical-resistance protein
COG0799	8010	7830	6055	6231	8206	7669	6800	9242	5547	9322	11325	8330	8957	10316	7914	8947	10313	"Functions as a ribosomal silencing factor. Interacts with ribosomal protein L14 (rplN), blocking formation of intersubunit bridge B8. Prevents association of the 30S and 50S ribosomal subunits and the formation of functional ribosomes, thus repressing translation (By similarity)"
COG0800	8100	8077	5575	6529	8353	7939	7315	5460	5587	10643	13054	10133	7498	13449	8828	8966	11454	Aldolase
COG0801	6165	5881	5437	4517	5392	6908	4951	9313	3593	9007	13001	8009	5770	6997	6767	5694	8577	2-Amino-4-hydroxy-6-hydroxymethyldihydropteridine pyrophosphokinase
COG0802	8022	7835	6068	6240	8212	7686	6827	9274	5565	9331	11327	8346	8960	10377	7917	8979	10316	"protein family UPF0079, ATPase"
COG0803	9746	7395	6051	7191	9081	7664	6562	7441	5336	8331	8204	7451	9691	10382	9291	8670	9688	periplasmic solute binding protein
COG0804	800	2499	1282	1902	1857	1958	1818	1654	847	4201	4178	3512	812	3800	3089	1942	2604	Urea amidohydrolase subunit alpha
COG0805	3197	2524	3945	3277	2904	4651	2161	4376	2374	3733	5197	2930	4410	2399	4687	2972	4778	"Part of the twin-arginine translocation (Tat) system that transports large folded proteins containing a characteristic twin-arginine motif in their signal peptide across membranes. Together with TatB, TatC is part of a receptor directly interacting with Tat signal peptides (By similarity)"
COG0806	8069	7839	5533	5273	8231	7326	6829	9266	5558	9308	11248	8304	8977	10406	6155	8988	10383	"An accessory protein needed during the final step in the assembly of 30S ribosomal subunit, possibly for assembly of the head region. Probably interacts with S19. Essential for efficient processing of 16S rRNA. May be needed both before and after RbfA during the maturation of 16S rRNA. It has affinity for free ribosomal 30S subunits but not for 70S ribosomes (By similarity)"
COG0807	429	138	828	1183	398	502	78	698	456	796	252	391	530	340	2127	454	271	"Catalyzes the conversion of D-ribulose 5-phosphate to formate and 3,4-dihydroxy-2-butanone 4-phosphate (By similarity)"
COG0809	10181	9925	8617	8004	9952	11386	8271	12611	7242	11815	15516	10571	11076	11916	10264	10845	13738	Transfers and isomerizes the ribose moiety from AdoMet to the 7-aminomethyl group of 7-deazaguanine (preQ1-tRNA) to give epoxyqueuosine (oQ-tRNA) (By similarity)
COG0810	17743	15179	17724	14787	15670	23351	12882	22569	12533	20614	28501	17319	20413	16362	19019	17429	25777	TonB family
COG0811	10805	7001	12930	13571	8477	14648	5759	11149	6926	10181	13250	7791	12533	6710	20532	8441	13098	MotA TolQ exbB proton channel
COG0812	7979	7751	6031	6162	8183	7658	6541	9214	5539	9155	10707	8244	8542	10235	7890	8681	10157	cell wall formation (By similarity)
COG0813	5748	1149	1386	1684	3200	751	2394	3294	1768	1611	1950	1545	2930	3455	1692	3618	2275	purine nucleoside phosphorylase DeoD-type
COG0814	1290	2721	1035	1337	2981	1937	1994	1674	1199	4396	4310	3701	2609	4136	1534	2355	3099	amino acid transport
COG0815	6862	1846	3805	4104	3722	4372	1427	3306	2143	2388	1858	1597	3916	1865	5920	2280	3567	Transfers the fatty acyl group on membrane lipoproteins (By similarity)
COG0816	5974	7727	6051	6175	7501	7651	6766	8350	5555	9160	11293	8279	8782	10321	7912	8937	10289	Could be a nuclease that resolves Holliday junction intermediates in genetic recombination (By similarity)
COG0817	5634	3085	4292	3685	4063	4855	3218	5519	2777	4533	6544	3902	6041	3802	5398	3942	5588	Nuclease that resolves Holliday junction intermediates in genetic recombination. Cleaves the cruciform structure in supercoiled DNA by nicking to strands with the same polarity at sites symmetrically opposed at the junction in the homologous arms and leaves a 5'-terminal phosphate and a 3'-terminal hydroxyl group (By similarity)
COG0818	1069	624	1339	1482	1324	1008	807	1138	1151	1367	622	995	2840	1483	2578	1234	1322	Diacylglycerol kinase
COG0819	174	234	498	185	134	161	372	116	200	302	258	316	377	457	285	352	458	"Transcriptional activator, tena"
COG0820	9098	10496	7463	8382	10348	9723	8917	10036	6223	13279	16250	11855	10234	14356	11231	11183	13004	rRNA (adenine-C2-)-methyltransferase activity
COG0821	7945	7756	5906	6182	8166	7527	6743	8907	5187	9309	11323	8294	8660	10253	7838	8919	9974	4-hydroxy-3-methylbut-2-en-1-yl diphosphate synthase activity
COG0822	10814	13307	6394	9054	13376	8730	11514	11330	7056	15970	18490	14933	11279	20436	11824	14593	14462	"sUF system Fes assembly protein, NifU family"
COG0823	3818	5017	4668	4247	4392	6214	4064	5365	3262	7436	11578	6486	5374	6232	6132	5139	7796	Involved in the TonB-independent uptake of proteins (By similarity)
COG0824	10120	9496	9561	8726	9822	11842	7908	12241	6677	11518	15862	9851	11314	10917	11672	10848	13702	Thioesterase
COG0825	1952	2798	2169	2408	3451	1872	2720	3396	2348	2818	2021	2312	4749	4196	3408	4717	2985	"Component of the acetyl coenzyme A carboxylase (ACC) complex. First, biotin carboxylase catalyzes the carboxylation of biotin on its carrier protein (BCCP) and then the CO(2) group is transferred by the carboxyltransferase to acetyl-CoA to form malonyl-CoA (By similarity)"
COG0826	16732	16016	12125	11773	17315	14875	14719	18273	11351	18751	23774	17295	18053	22849	14705	20278	21044	Peptidase U32
COG0827	67	77	76	33	43	149	58	338	362	23	4	54	304	98	79	46	341	DNA Methylase
COG0828	3610	4819	1979	1661	3900	2896	3460	5916	1617	5611	6811	5023	2805	4728	2115	3628	3981	30S ribosomal protein S21
COG0829	804	2556	1284	1903	1857	1994	1858	1849	1188	4214	4178	3514	1014	3876	3136	1976	2611	Required for maturation of urease via the functional incorporation of the urease nickel metallocenter (By similarity)
COG0830	800	2499	1282	1902	1857	1958	1818	1654	847	4201	4178	3512	812	3800	3089	1942	2604	Required for maturation of urease via the functional incorporation of the urease nickel metallocenter (By similarity)
COG0831	800	2499	1282	1902	1857	1958	1818	1654	847	4201	4178	3512	812	3800	3089	1942	2604	Urea amidohydrolase subunit gamma
COG0832	797	2490	1271	1898	1837	1948	1797	1608	846	4129	4178	3493	793	3783	3088	1915	2592	Urea amidohydrolase subunit beta
COG0833	181	199	242	106	83	292	175	689	765	135	43	118	596	309	166	168	573	permease
COG0834	14696	13944	9919	11298	17806	10143	13966	14356	12529	16131	15678	14263	23675	23277	13271	21109	18836	(ABC) transporter
COG0835	18168	12701	5826	8720	16292	8495	9904	14759	5881	16733	15569	13654	13855	16894	10849	12590	12389	chew protein
COG0836	9543	8756	6326	6185	9111	8836	7497	12079	4864	13077	18937	11516	8011	12099	8451	9407	12232	mannose-1-phosphate guanylyltransferase activity
COG0837	173	75	156	87	446	172	126	73	203	131	103	100	1042	206	157	300	279	glucokinase (EC 2.7.1.2)
COG0838	2698	2334	3422	2976	1983	4271	1894	4212	1980	3422	4977	2672	3028	1886	4401	2387	4071	"NDH-1 shuttles electrons from NADH, via FMN and iron- sulfur (Fe-S) centers, to quinones in the respiratory chain"
COG0839	2698	2334	3422	2976	1983	4271	1894	4212	1980	3422	4977	2672	3028	1886	4401	2387	4071	NADH dehydrogenase subunit j
COG0840	73723	54791	20606	27215	68972	33423	40899	59946	25437	67025	64549	56567	56838	72404	31923	54219	53329	Methyl-accepting chemotaxis
COG0841	23525	17771	23547	23002	20474	29511	14421	22877	15346	21890	27880	18757	26245	19145	32612	20512	29265	acriflavin resistance protein
COG0842	15378	12930	15677	13929	13486	19538	11570	15547	11119	15974	23088	14361	18170	15725	18996	15255	22369	(ABC) transporter
COG0843	159	54	682	977	68	395	92	85	188	68	133	83	263	113	1906	174	43	Cytochrome C oxidase subunit I
COG0845	36983	32311	34888	34577	33684	44772	26432	38361	24173	41052	54791	36249	37768	38225	49219	35561	49069	"Efflux transporter rnd family, mfp subunit"
COG0846	10824	14846	8124	9514	13467	11637	12266	13923	7864	18303	20612	16098	11221	20481	11730	15712	16770	NAD-dependent protein deacetylase which modulates the activities of several enzymes which are inactive in their acetylated form
COG0847	6709	5307	6473	4837	6508	8174	5131	6017	5675	6021	7483	5538	9686	7107	6072	7569	9667	DNA polymerase iii
COG0848	10561	7249	13957	14425	8084	15411	5768	13797	6854	11013	15884	8590	11606	6366	22417	8275	13387	Biopolymer transport protein exbD tolR
COG0849	6699	6686	5121	4819	6300	6763	4685	7624	4162	7882	10259	6840	6258	6754	6563	5583	8095	This protein may be involved in anomalous filament growth. May be a component of the septum (By similarity)
COG0850	2880	7324	2240	3507	5956	4219	5411	5194	3396	9059	8846	7938	3574	10256	3770	6948	6784	Cell division inhibitor that blocks the formation of polar Z ring septums. Rapidly oscillates between the poles of the cell to destabilize FtsZ filaments that have formed before they mature into polar Z rings. Prevents FtsZ polymerization (By similarity)
COG0851	2809	6992	2154	3317	5708	4051	5105	4824	2782	8820	8750	7529	2913	9548	3528	6735	6529	Prevents the cell division inhibition by proteins MinC and MinD at internal division sites while permitting inhibition at polar sites. This ensures cell division at the proper site by restricting the formation of a division septum at the midpoint of the long axis of the cell (By similarity)
COG0852	1160	2684	1444	2043	2343	2201	2046	1716	1076	4434	4384	3712	2097	4186	3358	2317	2988	"NDH-1 shuttles electrons from NADH, via FMN and iron- sulfur (Fe-S) centers, to quinones in the respiratory chain. The immediate electron acceptor for the enzyme in this species is believed to be ubiquinone. Couples the redox reaction to proton translocation (for every two electrons transferred, four hydrogen ions are translocated across the cytoplasmic membrane), and thus conserves the redox en…
COG0853	3229	3776	3810	3432	3325	4915	2321	5284	2385	3849	5262	3064	4062	2250	4664	3094	4532	Catalyzes the pyruvoyl-dependent decarboxylation of aspartate to produce beta-alanine (By similarity)
COG0854	2802	1932	3079	3177	2375	3914	1280	1456	2149	2450	1761	1627	3189	1844	4126	2279	3438	Catalyzes the complicated ring closure reaction between the two acyclic compounds 1-deoxy-D-xylulose-5-phosphate (DXP) and 3-amino-2-oxopropyl phosphate (1-amino-acetone-3-phosphate or AAP) to form pyridoxine 5'-phosphate (PNP) and inorganic phosphate (By similarity)
COG0855	8378	9625	5764	7006	9964	8754	7784	7210	5660	11554	11916	10350	9047	14108	8386	9980	11780	Catalyzes the reversible transfer of the terminal phosphate of ATP to form a long-chain polyphosphate (polyP) (By similarity)
COG0856	1	3	1	2	5	3	5	2	5	2	4	2	11	7	1	5	4	pyrE-like protein
COG0857	37	50	60	13	80	10	21	22	277	23	16	18	417	124	200	297	34	Involved in acetate metabolism (By similarity)
COG0858	7851	7769	5924	6157	7786	7524	6723	9247	5365	9272	11225	8266	7937	10189	7761	8706	10049	Associates with free 30S ribosomal subunits (but not with 30S subunits that are part of 70S ribosomes or polysomes). Essential for efficient processing of 16S rRNA. May interact with the 5'-terminal helix region of 16S rRNA (By similarity)
COG0859	4105	3382	6990	8011	4930	6867	2604	5909	3641	6066	6123	4000	8278	3423	12533	4775	5768	heptosyltransferase
COG0860	16215	20140	13674	16222	19515	17725	17535	17442	13436	22371	25109	21027	20484	28553	20580	22989	24036	n-acetylmuramoyl-l-alanine amidase
COG0861	666	519	1900	2409	1098	1437	450	1195	890	1244	2180	890	2274	889	4186	1025	1701	membrane protein terC
COG0863	11379	11573	6698	7747	11869	9471	10962	13461	7395	16166	17530	13980	13472	17303	9186	12975	14081	DNA methylase n-4 n-6 domain protein
COG0864	489	226	1028	1169	742	726	355	795	369	835	311	434	1537	597	2195	775	733	Transcriptional regulator
COG1001	4313	2852	1429	2061	4390	1695	2833	3689	2465	1951	1449	2153	4681	4885	2121	4270	3158	adenine deaminase
COG1002	4355	1616	2228	1822	2333	3365	1177	1736	1745	1569	3102	1367	2532	1597	2242	1679	3529	"Type II restriction enzyme, methylase"
COG1003	3763	4572	3957	4666	4250	5740	3867	2129	3108	5593	7955	5380	4795	6325	6154	4185	6803	The glycine cleavage system catalyzes the degradation of glycine. The P protein binds the alpha-amino group of glycine through its pyridoxal phosphate cofactor
COG1004	8133	9582	6544	7541	9502	9192	7476	9579	5243	12210	14474	10907	7858	12681	10244	9930	11641	UDP-glucose 6-dehydrogenase
COG1005	2698	2334	3422	2976	1983	4271	1894	4212	1980	3422	4977	2672	3028	1886	4401	2387	4071	"NDH-1 shuttles electrons from NADH, via FMN and iron- sulfur (Fe-S) centers, to quinones in the respiratory chain. The immediate electron acceptor for the enzyme in this species is believed to be ubiquinone. Couples the redox reaction to proton translocation (for every two electrons transferred, four hydrogen ions are translocated across the cytoplasmic membrane), and thus conserves the redox en…
COG1006	1039	2753	972	1112	1958	1632	2197	1152	911	3946	4330	3636	953	4100	1513	1946	2723	Monovalent cation H antiporter subunit C
COG1007	2698	2334	3422	2976	1983	4271	1894	4212	1980	3422	4977	2672	3028	1886	4401	2387	4071	"NDH-1 shuttles electrons from NADH, via FMN and iron- sulfur (Fe-S) centers, to quinones in the respiratory chain. The immediate electron acceptor for the enzyme in this species is believed to be ubiquinone. Couples the redox reaction to proton translocation (for every two electrons transferred, four hydrogen ions are translocated across the cytoplasmic membrane), and thus conserves the redox en…
COG1008	2708	2349	3423	2977	1984	4271	1894	4213	1982	3438	4980	2677	3030	1890	4403	2389	4071	subunit m
COG1009	4042	5061	5055	5108	4856	6615	3993	5354	3110	7309	9377	6243	5730	6088	7700	4605	7305	subunit l
COG1010	2579	5174	1922	2859	4944	2987	4279	3562	2653	5438	5343	5131	4715	7365	2667	5766	5089	Precorrin-3B C17-methyltransferase
COG1011	23119	22703	13220	13320	21347	19388	17983	25003	12512	28180	36528	25984	15740	30017	17402	21730	27190	Hydrolase
COG1012	11737	12454	9841	12355	14754	11734	12167	10074	9410	14716	14210	14040	17747	20433	15530	15374	16819	Dehydrogenase
COG1013	8496	8007	8556	7131	8752	10020	7350	11356	6825	9872	12693	8453	12524	9411	9898	10511	12181	Oxidoreductase required for the transfer of electrons from pyruvate to flavodoxin (By similarity)
COG1014	11943	8063	8797	8120	11594	10262	8358	10652	7612	9752	12345	8205	15997	11703	10702	13307	13463	oxidoreductase
COG1015	4835	4937	2049	2802	5168	2848	4038	4468	2892	5142	5133	4906	3490	7384	2922	5371	4994	Phosphotransfer between the C1 and C5 carbon atoms of pentose (By similarity)
COG1017	161	111	840	1148	248	516	62	61	166	161	165	147	190	116	1822	178	196	"Is involved in NO detoxification in an aerobic process, termed nitric oxide dioxygenase (NOD) reaction that utilizes O(2) and NAD(P)H to convert NO to nitrate, which protects the bacterium from various noxious nitrogen compounds. Therefore, plays a central role in the inducible response to nitrosative stress (By similarity)"
COG1018	60	44	760	1020	50	477	44	50	97	82	131	58	186	64	1815	146	183	"Is involved in NO detoxification in an aerobic process, termed nitric oxide dioxygenase (NOD) reaction that utilizes O(2) and NAD(P)H to convert NO to nitrate, which protects the bacterium from various noxious nitrogen compounds. Therefore, plays a central role in the inducible response to nitrosative stress (By similarity)"
COG1019	0	0	0	0	0	0	0	0	0	0	0	0	0	0	0	0	0	"Reversibly transfers an adenylyl group from ATP to 4'- phosphopantetheine, yielding dephospho-CoA (dPCoA) and pyrophosphate (By similarity)"
COG1020	4510	6422	4354	4718	8431	5057	6294	7864	4233	7575	10214	7130	9853	10301	6131	9644	9202	non-ribosomal peptide synthetase
COG1021	898	2498	783	957	1942	1624	1824	1048	827	3559	4059	3301	673	3825	1308	1773	2686	"2,3-dihydroxybenzoate-AMP ligase"
COG1022	14604	7704	7477	5405	8899	10119	6162	12250	5471	10209	16222	9511	8173	8910	7464	7722	12397	Amp-dependent synthetase and ligase
COG1023	8	6	3	3	26	23	16	5	9	11	2	24	8	39	7	22	4	6-phosphogluconate dehydrogenase
COG1024	4027	6720	3332	4302	6226	3822	5190	4811	3078	6121	6292	5648	4840	8074	5426	6549	5540	Enoyl-CoA hydratase
COG1025	0	0	0	0	2	1	1	0	1	0	0	0	0	0	0	2	1	metalloendopeptidase activity
COG1026	4367	4761	1699	2631	5327	2889	3749	4351	2488	4852	4921	4494	3763	6896	2540	5309	4842	peptidase
COG1027	2893	2024	3912	3265	2398	4337	1459	1618	2428	2488	1865	1679	3728	2202	4638	2922	4321	Aspartate ammonia-lyase
COG1028	50181	55884	41134	53435	57137	53191	51566	51365	37023	70358	80962	64655	56045	87000	71755	64158	70779	Dehydrogenase reductase
COG1029	0	0	0	0	0	0	0	0	0	0	0	0	0	0	0	0	0	formylmethanofuran dehydrogenase subunit B
COG1030	3519	4348	3601	3886	3910	5384	3409	1924	2812	5450	6353	4843	4006	5523	5401	4013	5951	Nodulation efficiency protein
COG1031	0	0	0	0	0	0	0	0	0	0	0	0	0	0	0	0	0	metal cluster binding
COG1032	22012	26469	13021	15104	25483	20162	21648	21402	14296	29207	33123	27239	22699	35933	17709	26674	29353	radical SAM domain protein
COG1033	7725	7649	2775	3842	7815	4397	6291	6932	3454	9700	10164	8548	4806	11117	4306	7749	7541	RND superfamily
COG1034	838	657	901	1443	1254	909	719	996	464	1362	504	909	2332	1362	2227	736	927	subunit g
COG1035	6745	1824	2549	2090	3598	3740	1784	2812	1974	1889	1901	1788	3669	2154	2583	2145	3838	Coenzyme F420 hydrogenase
COG1036	278	359	150	248	455	236	401	206	376	340	289	537	974	938	292	336	394	flavoprotein
COG1038	1606	3371	2146	2633	2954	2670	3189	1666	2012	4774	5210	4576	3465	5481	4060	3140	4127	"Catalyzes a 2-step reaction, involving the ATP-dependent carboxylation of the covalently attached biotin in the first step and the transfer of the carboxyl group to pyruvate in the second (By similarity)"
COG1039	294	24	799	1047	129	409	48	70	282	56	154	95	52	82	1913	49	132	Endonuclease that specifically degrades the RNA of RNA- DNA hybrids (By similarity)
COG1040	8020	7815	6441	7160	8254	8080	6827	9259	5552	9448	11532	8509	9047	10529	9729	8993	10317	Competence protein
COG1041	1434	3823	1026	1244	2920	2226	2274	2143	1153	3805	4275	3575	1596	4076	1722	2429	2994	RNA methylase
COG1042	382	230	1216	1151	354	777	259	234	550	367	2010	549	1138	685	2333	850	1122	CoA-binding domain protein
COG1043	2983	3153	4898	4266	2462	5375	2541	7150	2492	4997	8582	4124	3864	2428	6747	3347	5322	"Involved in the biosynthesis of lipid A, a phosphorylated glycolipid that anchors the lipopolysaccharide to the outer membrane of the cell (By similarity)"
COG1044	3579	3281	5260	5756	3720	5758	2758	4801	3172	4431	5982	4063	5508	4030	8761	3566	5482	"Catalyzes the N-acylation of UDP-3-O-acylglucosamine using 3-hydroxyacyl-ACP as the acyl donor. Is involved in the biosynthesis of lipid A, a phosphorylated glycolipid that anchors the lipopolysaccharide to the outer membrane of the cell (By similarity)"
COG1045	11075	15529	9435	10172	14420	12598	12603	16542	8374	19732	23739	17596	12865	20993	13521	16253	17841	serine acetyltransferase
COG1047	5387	2581	3360	2338	3886	4356	2168	5318	2330	3659	5062	2881	4550	2579	2922	3012	4977	peptidylprolyl cistrans isomerase
COG1048	7806	7271	5405	6641	7844	7086	6628	5612	4994	7607	8645	6980	8769	10117	7883	8483	9241	aconitate hydratase
COG1049	176	182	64	196	334	68	92	646	76	840	70	275	363	158	46	252	52	Aconitate hydratase 2
COG1051	25283	38345	19689	23316	34711	28844	30702	28359	20792	44613	52726	41341	27882	53694	29370	39133	43221	NUDiX hydrolase
COG1052	16546	22841	13487	15853	21146	19916	18921	17688	13863	27754	31708	25797	20010	32820	20369	22585	27846	Dehydrogenase
COG1053	17639	13597	17476	10883	19906	15870	10694	15472	10030	12736	13100	10579	22185	18452	12009	18762	25231	Succinate DeHydrogenase
COG1054	21	6	608	969	35	386	25	23	36	41	117	59	25	12	1774	12	11	UPF0176 protein
COG1055	8719	10571	7181	7057	10142	9663	8904	12620	5705	13757	18560	12257	9737	13462	9331	10945	13455	arsenical pump membrane protein
COG1056	18	21	6	18	9	40	28	9	17	5	3	1	26	61	9	31	30	Nicotinamide-nucleotide adenylyltransferase
COG1057	8140	7881	6082	6276	8329	7726	6868	9285	5587	9381	11374	8388	9292	10456	7945	9018	10335	Catalyzes the reversible adenylation of nicotinate mononucleotide (NaMN) to nicotinic acid adenine dinucleotide (NaAD) (By similarity)
COG1058	4250	4924	4064	5047	4917	5914	4488	2318	3324	6131	6789	5780	6010	7170	6361	4510	6879	competence damage-inducible protein
COG1059	1	0	0	0	24	0	0	0	0	2	0	3	24	14	6	1	0	"Responsible for removing an oxidatively damaged form of guanine (7,8-dihydro-8-oxoguanine 7-oxoG) from DNA. Also nicks DNA at apurinic apyrimidinic sites (AP sites) (By similarity)"
COG1060	10667	7757	7468	7629	10916	9843	5983	7478	6761	7037	5754	5561	14597	8501	8887	9795	10771	"Catalyzes the radical-mediated transfer of the hydroxybenzyl group from 4-hydroxyphenylpyruvate (HPP) to 5-amino- 6-ribitylamino-2,4(1H,3H)-pyrimidinedione to form 7,8-didemethyl- 8-hydroxy-5-deazariboflavin (FO) (By similarity)"
COG1061	10803	9571	6379	5721	10155	7985	8182	11802	6997	9387	11813	8596	9981	12005	6936	11445	11394	type iii restriction protein res subunit
COG1062	30	4	65	14	6	9	21	28	9	2	1	9	25	3	10	5	22	alcohol dehydrogenase
COG1063	17007	24021	12030	18871	23280	17160	22527	17761	13513	30331	34821	29037	21071	41394	25031	27216	28008	Dehydrogenase
COG1064	316	275	710	1294	407	577	468	1008	490	1010	838	502	1091	495	2186	674	334	alcohol dehydrogenase
COG1066	8573	10391	6046	6241	9887	8959	8763	10295	6248	13075	15397	11831	9892	14438	7635	10881	12907	May play a role in the repair of endogenous alkylation damage (By similarity)
COG1067	356	255	835	1241	664	605	455	165	472	298	359	480	1553	620	2245	687	631	atp-dependent protease
COG1069	287	134	601	1154	317	484	201	98	143	183	290	239	638	236	1904	208	103	ribulokinase
COG1070	19834	22358	11556	15971	22543	16807	22269	20469	13973	27037	32877	26331	24723	38523	18358	27052	27673	Carbohydrate kinase
COG1071	306	332	1446	2120	199	891	618	479	614	485	528	642	741	796	3988	382	354	Dehydrogenase
COG1072	137	131	66	70	100	190	198	415	431	155	54	222	546	400	182	146	392	pantothenate kinase activity
COG1073	6434	4190	4575	4823	5883	5582	3624	5315	4357	3895	4865	3459	7133	5520	5940	6408	6838	Hydrolase
COG1074	9698	12875	7430	8221	11904	10882	10362	11283	7260	16520	19494	14972	10159	17869	10484	12472	15514	"The heterodimer acts as both an ATP-dependent DNA helicase and an ATP-dependent, dual-direction single-stranded exonuclease. Recognizes the chi site generating a DNA molecule suitable for the initiation of homologous recombination. The AddA nuclease domain is required for chi fragment generation"
COG1075	2427	231	1471	2139	1180	997	414	1079	400	261	527	323	1358	518	3908	448	438	Triacylglycerol Lipase
COG1076	47	42	203	53	46	100	31	32	70	46	18	11	161	59	48	143	180	protein oligomerization
COG1077	10891	12848	8051	8540	13351	10661	10889	13042	8704	14673	17029	13445	13909	17788	10923	14846	15844	"Rod shape-determining protein, MreB"
COG1078	3262	3241	1625	1141	2544	2307	2501	5144	1617	4891	7480	4613	1273	4212	1958	2357	3982	Metal Dependent Phosphohydrolase
COG1079	9569	5460	3244	6536	7053	4011	6896	6465	3755	7079	8403	6855	7489	10761	6916	7491	6770	ABC transporter (permease)
COG1080	7238	5645	3777	5190	6607	4273	5118	6047	3654	6099	6684	5781	6055	8432	7292	6678	6342	General (non sugar-specific) component of the phosphoenolpyruvate-dependent sugar phosphotransferase system (sugar PTS). This major carbohydrate active-transport system catalyzes the phosphorylation of incoming sugar substrates concomitantly with their translocation across the cell membrane. Enzyme I transfers the phosphoryl group from phosphoenolpyruvate (PEP) to the phosphoryl carrier protein (…
COG1082	26394	48321	25010	39202	41318	37843	40990	28537	23140	65153	73875	60292	30178	78137	55869	47571	53281	Xylose isomerase domain protein TIM barrel
COG1083	3387	9342	2559	4275	7438	5645	6290	5033	3403	11981	12900	10935	4016	12821	4523	6584	8595	cytidylyltransferase
COG1084	0	0	0	0	0	0	0	0	0	0	0	0	0	0	0	0	0	Involved in the biogenesis of the 60S ribosomal subunit (By similarity)
COG1085	295	233	86	140	268	314	147	462	400	247	87	185	927	254	120	134	706	galactose-1-phosphate uridylyltransferase
COG1086	13233	10056	5597	6945	12130	8744	8219	9316	6180	11969	13572	11342	9576	14799	7309	10463	12543	polysaccharide biosynthesis protein
COG1087	8548	7957	6445	6497	8805	8007	7022	9438	6042	9449	11564	8580	10236	10729	8326	9352	11062	udp-glucose 4-epimerase
COG1088	7795	7574	5792	6008	8076	7523	6162	8994	5389	8904	10477	8034	8184	9853	7646	8536	9651	dTDP-glucose 4-6-dehydratase
COG1089	6553	5590	5516	6089	6138	6884	4978	7310	3849	8111	9892	6656	6268	7900	8159	6957	8128	"GDP-mannose 4,6-dehydratase"
COG1090	317	211	1338	2102	693	1018	260	128	302	420	442	386	1379	372	3775	456	408	Epimerase
COG1091	11621	12638	7551	8546	12141	10894	9992	11325	7053	15645	18898	14490	9515	17564	10658	12062	15171	Dtdp-4-dehydrorhamnose reductase
COG1092	13716	13435	10844	12846	13119	14197	10721	12316	8386	14352	17913	13370	12606	16272	17354	13155	16177	23S rRNA (guanine(2445)-N(2))-methyltransferase activity
COG1093	0	0	0	0	0	0	0	0	0	0	0	0	0	0	0	0	0	translation initiation factor
COG1094	0	0	0	0	0	0	0	0	0	0	0	0	0	0	0	0	0	Required for 40S ribosome biogenesis. Involved in nucleolar processing of pre-18S ribosomal RNA and ribosome assembly (By similarity)
COG1095	0	0	0	0	0	0	0	0	0	0	0	0	0	0	0	0	0	DNA-directed RNA Polymerase
COG1096	1	0	1	0	0	2	13	0	1	0	6	0	0	2	0	1	0	Exosome complex
COG1097	0	0	0	0	0	0	0	0	0	0	0	0	0	0	0	0	0	Exosome complex
COG1098	519	599	520	437	604	307	1007	669	1159	719	779	965	1682	1549	862	838	810	RNA binding s1 domain protein
COG1099	0	0	546	968	2	376	0	18	21	36	112	48	0	4	1768	0	2	TatD-related deoxyribonuclease
COG1100	105	12	44	2	16	8	64	50	10	2	5	18	38	36	34	14	19	GTP-binding Protein
COG1101	6870	6822	2416	3867	6636	3590	5289	6846	3442	5981	5941	5630	4449	8266	3570	6473	5596	"ABC transporter, (ATP-binding protein)"
COG1102	18475	31701	12345	15464	25606	20416	23137	26064	13923	34546	41456	32114	16448	39132	17698	27649	29810	Cytidine monophosphate kinase
COG1103	0	0	0	0	0	0	0	0	0	0	0	0	0	0	0	0	0	Converts O-phospho-L-seryl-tRNA(Cys) (Sep-tRNA(Cys)) to L-cysteinyl-tRNA(Cys) (Cys-tRNA(Cys)) (By similarity)
COG1104	10355	11110	5923	8382	11926	7355	9722	11215	6733	12989	12316	11637	10914	16863	10389	12856	11746	cysteine desulfurase
COG1105	3344	5432	2881	4084	5082	3620	4674	4125	3617	5690	6171	5591	5093	8505	5121	6027	5882	1-phosphofructokinase
COG1106	4486	8598	3813	4296	7737	5429	7100	8278	4436	11196	13789	10398	6736	12800	5464	8835	9256	Abortive infection protein
COG1107	1970	1	0	0	597	0	0	894	0	0	0	0	0	7	0	0	0	phosphoesterase RecJ domain protein
COG1108	10502	10044	6803	8755	10707	9279	8552	8532	6182	12041	12496	10929	10359	14140	10806	10523	12115	ABC transporter
COG1109	18886	22854	14314	16011	22112	19481	19162	22817	14040	27279	31704	24404	21559	30888	19699	24786	27380	Catalyzes the conversion of glucosamine-6-phosphate to glucosamine-1-phosphate (By similarity)
COG1110	843	2582	686	985	1851	1595	1821	1037	817	3723	4084	3341	756	3743	1280	1767	2569	Modifies the topological state of DNA by introducing positive supercoils in an ATP-dependent process. It cleaves transiently a single DNA strand and remains covalently bound to the 5' DNA end through a tyrosine residue. May be involved in rewinding the DNA strands in the regions of the chromosome that have opened up to allow transcription or replication (By similarity)
COG1111	1978	4	5	4	607	7	6	896	20	28	32	22	38	38	12	47	23	helicase
COG1112	5870	10104	6405	5017	8200	8767	8158	11933	5423	13911	18061	11910	7518	12977	7007	10581	12434	Helicase
COG1113	746	602	690	1059	1058	1104	840	1372	1425	384	504	568	2992	1012	851	657	2101	amino acid
COG1114	1087	1000	1093	1448	1251	964	1453	964	1556	988	1099	1313	2801	2254	1343	1386	2172	branched-chain amino acid transport system II carrier protein
COG1115	8749	16090	7174	9113	15268	9317	14773	11883	8629	18027	19855	17204	13993	24883	10284	18981	17374	amino acid carrier protein
COG1116	10065	13184	8699	12930	14933	10349	13198	10135	8531	16266	17605	15232	15938	22860	16643	17457	16281	(ABC) transporter
COG1117	7887	7232	6612	7994	8244	8033	6358	6091	5895	7531	8253	7158	9752	10180	11248	8535	9590	Part of the ABC transporter complex PstSACB involved in phosphate import. Responsible for energy coupling to the transport system (By similarity)
COG1118	1270	2374	1952	2484	1567	1825	1494	4789	1068	2478	4078	1972	1551	1278	2906	1815	1828	(ABC) transporter
COG1119	4552	1610	2903	2872	2741	3863	1235	1666	1981	1468	1684	1271	3424	1696	4062	1921	3410	(ABC) transporter
COG1120	15351	14574	8364	9045	16172	11719	13356	14046	8764	18316	21096	17294	14977	22107	10614	16670	18332	(ABC) transporter
COG1121	9928	8046	6726	7332	9169	8307	7213	10541	5836	9614	11699	8733	10201	10770	9850	9253	10788	(ABC) transporter
COG1122	13885	17936	7594	10065	18161	11164	16236	14516	11448	20791	21598	20273	16254	29707	11601	20077	20752	ATPase activity
COG1123	11490	18886	9085	11751	17627	12605	17684	16003	9939	25551	27314	22999	14555	30429	13577	21338	22049	(ABC) transporter
COG1124	1228	2723	1020	1228	2350	1842	2087	1164	1135	3812	4409	3547	1248	4289	1720	2150	3023	(ABC) transporter
COG1125	1341	3170	1253	1443	2910	2064	2770	1600	1762	4239	4668	4344	2753	5350	1985	2551	3784	(ABC) transporter
COG1126	13098	13173	7978	10339	15178	8921	12940	13902	10729	15291	14487	13798	17762	21604	11853	18150	16317	"ABC transporter, (ATP-binding protein)"
COG1127	3215	2609	3994	3336	3149	4737	2128	4359	2658	3749	5261	2935	5504	2448	4850	3295	4833	lipid transport
COG1129	24597	11809	6616	15358	18542	8483	15712	17416	9641	13138	14093	12170	20047	24995	14289	20871	14823	(ABC) transporter
COG1131	60833	92210	48550	60795	85167	66797	77696	72324	51074	107288	120621	102533	71283	137123	79446	96489	103869	(ABC) transporter
COG1132	89293	155305	64780	83114	136461	104717	129108	106778	75839	198814	224358	185412	96851	237154	101812	152434	173811	(ABC) transporter
COG1133	0	0	0	0	0	0	0	0	0	0	0	0	0	0	0	0	0	transport protein
COG1134	4351	7835	3680	5630	7443	5232	6482	5001	4545	9184	10375	8629	6470	11920	6635	8026	8149	(ABC) transporter
COG1135	4937	4323	2657	3205	5563	3094	4627	4603	3305	6343	6114	5589	5650	7899	3198	6152	6275	Part of the ABC transporter complex MetNIQ involved in methionine import. Responsible for energy coupling to the transport system (By similarity)
COG1136	59897	83727	46310	54541	79427	63899	70621	70460	47594	100518	115897	93792	68520	123625	71562	90220	97056	(ABC) transporter
COG1137	4843	2479	3704	3171	2894	4415	1925	5202	2260	3633	5065	2780	3471	2081	4538	2751	4302	(ABC) transporter
COG1138	542	926	1199	385	884	964	844	2938	538	1558	1901	1188	1769	699	592	1152	1314	cytochrome c-type biogenesis protein
COG1139	5525	1780	1821	1071	3646	1319	2821	6793	1951	3657	4888	2918	4209	3344	1692	4413	3099	Iron-sulfur cluster binding protein
COG1140	178	46	180	91	394	166	111	45	73	51	97	81	831	131	67	131	272	nitrate reductase beta subunit
COG1141	693	1588	506	441	1105	544	972	1168	599	592	594	777	901	1262	633	945	808	Ferredoxin
COG1142	2797	397	523	389	1996	496	964	1192	581	592	1152	784	3137	1312	711	1255	1137	4Fe-4S Ferredoxin iron-sulfur binding domain protein
COG1143	6929	10905	7315	7242	10029	9768	9430	12441	6082	14877	18744	12954	10600	14203	9936	11752	13799	"NDH-1 shuttles electrons from NADH, via FMN and iron- sulfur (Fe-S) centers, to quinones in the respiratory chain. The immediate electron acceptor for the enzyme in this species is believed to be ubiquinone. Couples the redox reaction to proton translocation (for every two electrons transferred, four hydrogen ions are translocated across the cytoplasmic membrane), and thus conserves the redox en…
COG1144	501	408	841	1310	523	543	547	832	251	1080	623	759	834	791	2315	620	324	"oxidoreductase, delta subunit"
COG1145	11	4	14	5	41	48	14	12	7	45	28	30	46	66	29	48	56	"4Fe-4S ferredoxin, iron-sulfur binding"
COG1146	653	258	582	360	1152	491	339	777	432	896	300	458	2266	566	359	847	786	metal cluster binding
COG1148	5423	1850	2884	2210	4452	4018	1827	1869	2460	1721	2072	1773	6554	2485	2925	2807	4353	CoB--CoM heterodisulfide reductase activity
COG1149	10838	12094	7891	8301	13471	10041	11713	11091	8188	14354	16903	13942	15048	18757	9926	14707	15876	"cobyrinic Acid a,c-diamide synthase"
COG1150	5018	1717	2685	2062	3491	3692	1564	1806	2212	1646	1920	1611	4672	2070	2844	2426	3711	"heterodisulfide reductase, subunit"
COG1151	7788	8354	5326	5560	8478	7356	7527	8683	5570	9153	11665	9048	9442	11648	6574	9306	10629	Catalyzes the reduction of hydroxylamine to form NH(3) and H(2)O (By similarity)
COG1152	2073	11	78	22	677	20	43	925	16	39	186	102	64	174	130	108	12	"Part of a complex that catalyzes the reversible cleavage of acetyl-CoA, allowing autotrophic growth from CO(2) (By similarity)"
COG1153	0	0	0	0	0	0	0	0	0	0	0	0	0	0	0	0	0	"formylmethanofuran dehydrogenase, subunit"
COG1154	11268	11152	7630	7539	11010	9920	9422	13962	6693	14371	17416	13142	10048	15058	9900	11441	13801	Catalyzes the acyloin condensation reaction between C atoms 2 and 3 of pyruvate and glyceraldehyde 3-phosphate to yield 1-deoxy-D-xylulose-5-phosphate (DXP) (By similarity)
COG1155	9200	6025	4154	4782	7523	6210	6264	5572	4735	7415	7985	7177	7955	10482	5559	7801	8826	Produces ATP from ADP in the presence of a proton gradient across the membrane. The V-type alpha chain is a catalytic subunit (By similarity)
COG1156	9347	7141	4312	4880	8083	6489	6266	6432	4800	7336	7898	7119	7764	10402	5518	8042	8732	Produces ATP from ADP in the presence of a proton gradient across the membrane. The V-type beta chain is a regulatory subunit (By similarity)
COG1157	4202	5739	2343	4054	5170	3994	4751	3879	2198	8720	9547	7617	3826	8670	5245	4681	5912	flagellum-specific ATP synthase
COG1158	7218	7327	6008	6725	7530	7713	5737	8862	4922	8568	10070	7387	7234	8932	8858	7995	9041	"Facilitates transcription termination by a mechanism that involves Rho binding to the nascent RNA, activation of Rho's RNA-dependent ATPase activity, and release of the mRNA from the DNA template (By similarity)"
COG1159	8118	7907	6107	6369	8419	7712	6838	9850	5640	9931	11372	8539	9106	10474	7962	9172	10338	"An essential GTPase that binds both GDP and GTP, with rapid nucleotide exchange. Plays a role in 16S rRNA processing and 30S ribosomal subunit biogenesis and possibly also in cell cycle regulation and energy metabolism (By similarity)"
COG1160	14612	11946	10369	10966	13992	12928	10356	13534	9384	12437	14143	11341	15565	15795	13637	14732	16228	GTPase that plays an essential role in the late steps of ribosome biogenesis (By similarity)
COG1161	3231	5390	2473	3076	4862	3231	4853	4402	3843	5685	6209	5565	4939	8194	3509	6136	6081	Required for a late step of 50S ribosomal subunit assembly. Has GTPase activity (By similarity)
COG1162	8369	10144	6613	6931	9297	9060	8402	9612	6294	12092	14800	11497	8091	13952	9310	10247	12579	May play a role in 30S ribosomal subunit biogenesis. Unusual circulary permuted GTPase that catalyzes rapid hydrolysis of GTP with a slow catalytic turnover (By similarity)
COG1163	0	0	0	0	0	0	0	0	0	0	0	0	0	0	0	0	0	GTP-Binding protein
COG1164	7276	5498	2984	3263	6240	3280	4610	6571	4180	6197	5506	5557	4448	8036	3575	6279	6219	Oligoendopeptidase f
COG1165	4722	2222	3597	2969	2483	4241	1748	4459	2168	2662	4918	2425	2642	1738	4418	2131	4094	Catalyzes the thiamine diphosphate-dependent decarboxylation of 2-oxoglutarate and the subsequent addition of the resulting succinic semialdehyde-thiamine pyrophosphate anion to isochorismate to yield 2-succinyl-5-enolpyruvyl-6-hydroxy-3- cyclohexene-1-carboxylate (SEPHCHC) (By similarity)
COG1166	461	933	1396	1371	917	1184	800	3514	482	2260	3677	1693	1747	690	2407	1084	1294	Catalyzes the biosynthesis of agmatine from arginine (By similarity)
COG1167	12036	14447	7515	10545	15233	9252	13769	11918	8215	16832	17891	16007	13509	23554	13304	17937	16238	"Transcriptional regulator, gntR family"
COG1168	9665	12628	9290	11214	11653	12957	11283	10686	9066	14478	17373	13163	12170	17718	13588	14669	16801	Aminotransferase
COG1169	132	623	1263	1098	167	967	627	2849	243	1364	3521	1352	375	359	2211	608	994	isochorismate synthase
COG1171	3774	6999	4173	5619	6601	4685	6940	7714	3939	8738	9236	8027	8376	10231	6658	8252	7388	Threonine dehydratase
COG1172	20450	11999	6438	15969	17417	8761	15992	15926	9717	13235	14114	12257	20079	25420	14084	20912	14897	(ABC) transporter
COG1173	12543	26637	11458	17403	22717	17861	23124	15872	13786	35480	38060	32572	18148	43139	20930	26926	29588	Binding-protein-dependent transport systems inner membrane component
COG1174	1292	3196	1270	1498	2808	2007	2742	1418	1396	4383	4684	4382	2604	5183	1919	2500	3665	(ABC) transporter
COG1175	72149	108606	34719	56023	94990	67310	91421	73075	47015	142285	160575	131514	59014	172312	63719	102976	113482	binding-protein-dependent transport systems inner membrane Component
COG1176	5089	5446	2190	3606	5536	3238	4725	5016	3476	5615	5912	5432	4893	8228	3668	6100	5661	transporter activity
COG1177	5074	5469	2223	3621	5576	3239	4752	5026	3610	5616	5953	5443	5094	8352	3769	6259	5616	Binding-protein-dependent transport systems inner membrane component
COG1178	6196	3914	2680	4715	4888	3023	4427	4524	2412	5271	5724	4709	3576	7167	5646	5360	4936	ABC transporter (permease)
COG1179	7674	7696	5314	5121	7767	7000	6710	8856	5175	9177	11128	8261	7870	10344	6119	8837	9730	uba thif-type nad fad binding protein
COG1180	18687	24794	12910	15002	24289	18513	21865	19243	14836	31059	37913	29359	22887	38494	19114	26854	29989	activating enzyme
COG1181	8454	8421	6430	6646	8875	7922	7835	9487	6048	10151	12473	9136	10495	11492	8755	9959	11294	cell wall formation (By similarity)
COG1182	266	256	299	183	406	146	477	170	219	304	341	426	454	672	370	364	441	"Catalyzes the reductive cleavage of azo bond in aromatic azo compounds to the corresponding amines. Requires NADH, but not NADPH, as an electron donor for its activity (By similarity)"
COG1183	4102	3759	5334	5671	4499	5680	4075	5874	3678	5251	6249	4501	6479	5351	7767	6124	6704	Cdp-diacylglycerol--serine o-phosphatidyltransferase
COG1184	132	47	16	46	142	48	57	16	50	60	116	44	370	193	31	64	35	translation initiation factor
COG1185	8019	7805	6244	6256	8230	7644	6810	8971	5276	9357	11341	8311	8818	10328	7890	9080	10128	Involved in mRNA degradation. Hydrolyzes single-stranded polyribonucleotides processively in the 3'- to 5'-direction (By similarity)
COG1186	10766	10324	7272	8123	10547	9625	8598	11171	6380	12950	15497	11673	9567	14062	11159	10699	12863	Peptide chain release factor 2 directs the termination of translation in response to the peptide chain termination codons UGA and UAA (By similarity)
COG1187	13014	13121	10159	12103	13679	11970	11350	14228	8932	15011	17426	13959	13360	18537	16637	15016	15978	pseudouridine synthase activity
COG1188	5637	7718	5871	6124	6963	7460	6611	8233	5331	9249	11205	8214	7787	9974	7689	8625	9882	heat shock protein
COG1189	3369	5579	2953	4239	5688	3716	4985	4748	3517	6594	6457	5907	6041	8534	5295	6624	6075	hemolysin a
COG1190	5323	5398	5526	5353	5907	6209	5077	7386	4820	5823	7294	5080	8531	6732	6689	7392	7951	lysyl-trna synthetase
COG1191	19157	33729	13310	18395	30800	18930	31496	23730	17699	39285	43174	37405	29718	53231	21101	39002	35079	Sigma factors are initiation factors that promote the attachment of RNA polymerase to specific initiation sites and are then released (By similarity)
COG1192	25074	30036	21045	22413	29939	28502	26236	27392	20996	34153	38743	31235	34067	41611	27077	34611	38629	"cobyrinic Acid a,c-diamide synthase"
COG1193	8876	10381	6567	7217	9977	9379	8722	10393	6466	13018	15635	11824	9758	14332	9520	10783	13180	muts2 protein
COG1194	7789	7426	5924	5952	7877	7430	6204	8796	5093	8791	10549	7832	7755	9801	7654	8371	9533	a g-specific adenine glycosylase
COG1195	10449	10143	6337	6968	9993	8964	8445	10490	6027	12124	15230	11380	8250	13716	8964	10090	12396	"it is required for DNA replication and normal SOS inducibility. RecF binds preferentially to single-stranded, linear DNA. It also seems to bind ATP (By similarity)"
COG1196	29504	31409	20706	25362	31167	26609	26743	27283	19215	38317	42911	35812	25145	46581	34439	33161	37199	Required for chromosome condensation and partitioning (By similarity)
COG1197	8002	7829	6056	6229	8195	7666	6813	9224	5547	9322	11331	8331	8957	10315	7914	8947	10312	transcriptioN-repair coupling factor
COG1198	8835	10344	6771	7177	10010	9285	8656	10271	6429	12933	15493	11704	9712	14192	9258	10788	12917	Primosomal protein n'
COG1199	5004	5681	3076	4141	5680	3675	5390	5119	3337	6193	6779	6021	5238	8893	5370	6609	6136	helicase
COG1200	8650	10245	6587	7073	9534	9099	8471	10230	6171	12836	15302	11542	8529	13899	9036	10424	12659	ATP-dependent DNA helicase recG
COG1201	2320	5501	2635	3758	4689	3939	4567	3132	2366	7851	8435	6972	2403	8993	4900	5809	6307	purine NTP-dependent helicase activity
COG1202	0	0	0	0	0	0	0	0	0	0	0	0	0	0	0	0	0	Dead deah box helicase domain protein
COG1203	4714	5187	2507	3807	5730	3422	4456	4543	2702	5483	5935	5109	4881	7560	4624	5988	5450	"CRISPR-associated helicase, cas3"
COG1204	2233	108	713	1175	1198	559	117	1504	152	698	242	305	988	230	2064	316	309	helicase
COG1205	1277	2675	982	1099	2406	1797	2059	1156	1055	3840	4405	3591	1898	4151	1605	2231	2875	DEAD DEAH box helicase
COG1206	1347	886	897	710	1576	695	1492	728	1291	1182	1617	1326	3619	2065	1202	1493	1795	Catalyzes the folate-dependent formation of 5-methyl- uridine at position 54 (M-5-U54) in all tRNAs (By similarity)
COG1207	3483	5388	2664	3138	5669	3317	4758	5135	3374	6992	6268	5722	6003	7974	3441	6818	5998	"Catalyzes the last two sequential reactions in the de novo biosynthetic pathway for UDP-N-acetylglucosamine (UDP- GlcNAc). The C-terminal domain catalyzes the transfer of acetyl group from acetyl coenzyme A to glucosamine-1-phosphate (GlcN-1-P) to produce N-acetylglucosamine-1-phosphate (GlcNAc-1-P), which is converted into UDP-GlcNAc by the transfer of uridine 5- monophosphate (from uridine 5-t…
COG1208	11328	10658	9338	10039	10577	10931	10046	15177	6703	15132	22856	14269	10582	15130	14157	11575	14680	nucleotidyl transferase
COG1209	13334	15429	11279	12835	14903	14929	12826	17008	10453	18076	21081	16369	14923	20030	15278	16521	19007	"Catalyzes the formation of dTDP-glucose, from dTTP and glucose 1-phosphate, as well as its pyrophosphorolysis (By similarity)"
COG1210	1137	817	1421	1640	1538	1181	1268	1364	1144	1723	3045	1429	3587	1949	2747	1611	2258	utp--glucose-1-phosphate uridylyltransferase
COG1211	8699	8905	6869	7060	9127	8310	8407	12939	6299	11166	15050	9864	9544	12325	8950	11630	11678	Catalyzes the formation of 4-diphosphocytidyl-2-C- methyl-D-erythritol from CTP and 2-C-methyl-D-erythritol 4- phosphate (MEP) (By similarity)
COG1212	3197	2711	3979	3437	3192	4796	2486	4391	2620	4065	5935	3197	5973	2796	4858	3556	5019	Activates KDO (a required 8-carbon sugar) for incorporation into bacterial lipopolysaccharide in Gram-negative bacteria (By similarity)
COG1213	2576	331	340	322	1652	357	404	2247	394	1548	454	801	2128	1023	542	972	446	nucleotidyl transferase
COG1214	7793	7739	5921	6072	7794	7591	6742	9181	5486	9185	11285	8227	8835	10213	7880	8891	10151	Peptidase M22 Glycoprotease
COG1215	20286	19517	17182	16509	18897	22027	17289	26984	13006	25595	37713	23815	20167	25140	23033	21741	28415	"Glycosyl transferase, family 2"
COG1216	29404	30782	21904	24646	30053	29363	24708	35517	18319	38101	50891	34900	27176	39947	33046	31124	38152	"Glycosyl transferase, family 2"
COG1217	6770	10223	6698	7080	9320	9200	8286	9324	6339	12695	14754	11497	9068	13865	9161	10385	12698	gtp-binding protein typa
COG1218	2869	1958	2364	2289	2625	3463	1252	1383	2123	2381	1673	1681	3084	1797	2325	2150	3267	"3'(2'),5'bisphosphate nucleotidase"
COG1219	10102	12503	8095	9584	12201	10744	10346	12617	7756	14136	16196	12747	11549	16852	12015	13939	14654	ATP-dependent specificity component of the Clp protease. It directs the protease to specific substrates. Can perform chaperone functions in the absence of ClpP (By similarity)
COG1220	2392	337	283	300	1381	369	288	1882	647	951	193	434	1717	477	300	590	659	this subunit has chaperone activity. The binding of ATP and its subsequent hydrolysis by HslU are essential for unfolding of protein substrates subsequently hydrolyzed by HslV. HslU recognizes the N-terminal part of its protein substrates and unfolds these before they are guided to HslV for hydrolysis (By similarity)
COG1221	497	419	327	396	486	240	550	254	658	397	381	608	832	1061	673	422	702	transcriptional
COG1222	161	39	140	81	391	161	95	14	63	46	87	67	814	123	58	129	254	26S protease regulatory subunit
COG1223	0	0	0	0	0	0	0	0	0	0	0	0	0	0	0	0	0	"ATPase family, AAA"
COG1224	0	0	0	0	0	0	0	0	0	0	0	0	0	0	0	0	0	ruvB-like
COG1225	18209	17359	21921	21241	16656	27834	13778	20272	14682	20041	28444	17959	20355	17925	30111	18429	27735	alkyl hydroperoxide reductase Thiol specific antioxidant Mal allergen
COG1226	3	2	25	6	5	6	2	3	7	0	6	4	1	10	5	11	11	PotAssium voltage-gated channel
COG1227	4127	2822	2261	3039	3989	2039	2605	3864	2528	1952	1353	1908	4199	3888	3654	4165	3392	Manganese-dependent inorganic pyrophosphatase
COG1228	4875	6821	3733	4622	6475	4448	7064	3955	4447	9620	10906	9248	5736	12024	5758	7949	8487	amidohydrolase
COG1229	0	0	0	0	0	0	0	0	0	0	0	0	0	0	0	0	0	"formylmethanofuran dehydrogenase, subunit a"
COG1230	2772	1738	2601	1990	2055	3596	1347	1011	1876	1659	1566	1386	2945	1682	2276	1907	3723	cation diffusion facilitator family transporter
COG1231	2	1	555	968	27	378	11	20	29	39	116	52	29	11	1773	3	4	L-amino-acid oxidase activity
COG1232	2376	6231	3596	4457	4805	4854	4870	5261	2544	9221	12240	8848	3530	9132	7196	4766	6747	protoporphyrinogen oxidase
COG1233	463	744	1321	1151	460	1009	785	3520	251	1899	3495	1467	618	645	2394	778	1223	phytoene
COG1234	8061	10124	5455	6579	9006	8674	8122	9715	5704	11928	14432	10991	7395	12985	7050	9843	11883	"Zinc phosphodiesterase, which displays some tRNA 3'- processing endonuclease activity. Probably involved in tRNA maturation, by removing a 3'-trailer from precursor tRNA (By similarity)"
COG1235	9775	8427	7392	8654	8209	8824	7497	12399	5508	10039	14969	9465	8063	10579	11902	8972	10847	domain protein
COG1236	4604	5064	3022	4616	5395	3727	4337	4544	2704	5418	5517	5180	4597	7526	6658	5681	4900	cleavage and polyadenylation
COG1237	2251	4884	2001	2640	4172	2628	4029	3362	2320	5233	5240	4788	3324	6703	2836	5576	4705	beta-lactamase domain protein
COG1238	2846	2387	3204	2219	2618	4151	1885	4191	2278	3396	4996	2739	4067	2091	2793	2810	4501	Membrane
COG1239	180	66	101	27	85	49	179	75	92	83	144	141	230	198	128	132	98	magnesium chelatase
COG1240	7119	4389	6814	5931	4318	8433	3621	8082	3963	5476	9910	4973	5407	3511	8715	4402	8040	magnesium chelatase
COG1241	105	12	44	2	16	8	64	50	10	1	5	16	38	36	34	14	19	dna replication licensing factor
COG1242	5590	7370	4966	4996	7167	6955	6092	7755	4868	8804	10830	7651	7809	9347	5564	8381	9397	radical SAM protein
COG1243	738	517	399	428	1116	394	924	261	438	785	1162	815	2587	1267	631	1079	964	Histone acetyltransferase
COG1244	145	283	101	192	272	176	281	184	305	252	154	417	482	751	195	208	418	radical SAM domain protein
COG1245	358	181	292	138	371	194	197	150	97	222	64	120	456	271	118	240	365	"ATP-binding cassette, sub-family E"
COG1246	6477	9098	4462	5797	9171	6463	8116	6260	4409	13573	14222	12258	7210	15195	7813	9880	10766	n-acetylglutamate synthase
COG1247	13558	9397	7303	9001	11993	9287	9990	9227	7510	12295	13671	11426	11956	17017	11633	12798	13560	N-acetyltransferase
COG1249	8541	8064	8207	11048	8994	9588	8566	9106	7438	10126	12545	9949	12501	13700	14859	10125	11755	dihydrolipoyl dehydrogenase
COG1250	3508	7659	3251	4254	6045	3907	5104	5582	3092	5868	6051	5707	4098	7513	5384	6562	5443	Dehydrogenase
COG1251	8510	2484	1769	3108	5457	1664	3934	4968	2895	2861	2839	3230	6750	6463	3154	4929	3699	nitrite reductase
COG1252	2867	2492	3660	3140	2222	4447	1993	4646	2691	3649	5007	2757	3729	2135	4670	2748	4481	Nadh dehydrogenase
COG1253	19868	15372	14964	15615	17772	18890	13605	18967	12543	19229	23586	17167	19452	21553	21329	18786	23218	CBS Domain protein
COG1254	2794	5020	2456	3679	4516	3268	4060	4494	2954	5867	5759	4937	4303	7081	4635	5799	4924	Acylphosphatase (EC 3.6.1.7)
COG1255	0	0	0	0	0	0	0	0	0	0	0	0	0	0	0	0	0	UPF0146 protein
COG1256	5177	7429	2478	3688	7032	4332	5856	5856	3090	9481	9697	8094	5033	10230	3942	7518	7110	ciliary or bacterial-type flagellar motility
COG1257	66	75	75	33	17	148	58	337	358	20	2	50	299	92	74	43	339	)-reductase
COG1258	0	0	0	0	0	0	0	0	0	0	0	0	0	0	0	0	0	Responsible for synthesis of pseudouridine from uracil- 54 and uracil-55 in the psi GC loop of transfer RNAs (By similarity)
COG1259	504	820	1365	1259	899	1163	813	2910	431	1540	1981	1280	1568	622	2276	904	977	nuclease activity
COG1260	214	702	676	154	185	608	632	2816	209	1349	3433	1271	646	405	458	580	990	synthase
COG1261	399	405	345	408	828	261	475	736	345	1116	405	625	1518	661	398	692	454	basal body p-ring
COG1262	12879	2576	5790	7613	5678	6112	2300	8380	2312	3157	5820	3072	4069	2379	11662	2628	4482	Sulphatase-modifying factor protein
COG1263	6762	11474	5723	10047	10727	7777	11453	9288	9426	12539	12912	13141	12326	20986	10892	13111	14167	PTS System
COG1264	4772	1102	1197	1846	2449	978	1236	2521	1363	1071	827	1698	2264	2747	3006	1150	1785	pts system
COG1266	6808	13251	6745	7535	10384	10500	9468	10400	6728	14895	18852	13698	7522	16290	9649	11504	13780	caax amino terminal protease family protein
COG1267	604	400	504	372	906	534	350	1105	733	1044	271	520	2008	685	423	808	952	phosphatidylglycerophosphatase a
COG1268	5161	6606	2301	3165	6271	3453	5105	5798	3461	5750	6353	5539	5037	8474	3452	6702	5585	bioY protein
COG1269	9578	7396	4524	5113	8332	6628	6770	6589	5055	7697	8398	7561	8313	11019	5892	8408	9034	ATPase 116 kDa subunit
COG1270	2832	5286	2032	2906	5060	3065	4454	3692	2716	5642	7286	5608	5077	7807	3261	6022	5651	Converts cobyric acid to cobinamide by the addition of aminopropanol on the F carboxylic group (By similarity)
COG1271	3395	2674	3522	2411	3310	4549	2242	4664	2882	3673	5164	2967	5673	2590	3117	3228	5303	(Ubiquinol oxidase) subunit I
COG1272	5215	5938	3092	3139	5793	3801	5151	7772	3621	7006	9029	6704	5111	8494	3823	6722	6779	Channel protein (Hemolysin III family
COG1273	319	145	637	1104	392	527	391	172	221	272	350	338	556	660	2229	264	287	Could be involved in DNA repair (By similarity)
COG1274	2300	193	703	1130	891	500	522	1045	153	439	1023	465	1114	701	2063	534	242	"Catalyzes the conversion of oxaloacetate (OAA) to phosphoenolpyruvate (PEP), the rate-limiting step in the metabolic pathway that produces glucose from lactate and other precursors derived from the citric acid cycle (By similarity)"
COG1275	393	193	444	296	692	376	249	1253	250	1336	254	465	1358	636	254	738	587	C4-dicarboxylate transporter malic acid transport protein
COG1276	7	1	2	0	5	2	2	1	6	2	2	2	3	3	1	5	2	copper resistance
COG1277	5379	8214	2476	3319	7542	4567	5523	6206	2987	8448	9074	7900	3462	10439	3835	7148	6901	(ABC) transporter
COG1278	6760	9877	5535	6738	9071	8517	8343	6434	6645	11082	11668	10489	8497	14243	7488	10157	12252	Cold shock protein
COG1279	150	315	302	160	196	126	494	345	661	383	346	413	806	599	444	497	291	Lysine exporter protein (Lyse ygga)
COG1280	3784	3115	4969	3847	4040	5329	2877	4651	3141	4419	5814	3517	7388	3253	5572	4186	5889	Lysine exporter protein (Lyse ygga)
COG1281	4913	5350	2943	3988	5366	3530	4785	4961	3319	5740	6294	5531	4736	8111	5105	6192	5795	Redox regulated molecular chaperone. Protects both thermally unfolding and oxidatively damaged proteins from irreversible aggregation. Plays an important role in the bacterial defense system toward oxidative stress (By similarity)
COG1282	156	40	131	81	393	164	113	17	65	48	94	70	825	126	58	133	254	The transhydrogenation between NADH and NADP is coupled to respiration and ATP hydrolysis and functions as a proton pump across the membrane (By similarity)
COG1283	12251	12507	7286	7857	12575	9715	10498	13150	7716	14224	17868	13101	10626	17001	8906	13815	14779	Na Pi-cotransporter
COG1284	16962	20593	13706	14646	19216	17717	18734	22564	16365	23877	29236	22809	21037	29415	17057	23162	26532	membrane
COG1285	6625	5355	4023	4316	6394	5887	5241	4190	4050	6679	9015	6239	7170	8515	5099	7259	8897	mgtC SapB transporter
COG1286	4859	1980	2665	2168	3258	3725	1444	2573	2464	2405	1702	1627	4245	2032	2459	2413	3680	Colicin v production protein
COG1287	625	425	289	468	1068	302	324	154	359	548	251	395	1452	394	210	420	362	oligosaccharyl transferase STT3 subunit
COG1288	1722	1468	1279	2913	2248	1323	2663	1959	1543	1644	1485	1513	3471	3376	1980	3592	2862	c4-dicarboxylate anaerobic carrier
COG1289	1978	3267	2048	3241	3725	2654	3163	2837	1898	5172	4914	4201	3211	6020	3933	4751	4209	Fusaric acid resistance protein
COG1290	375	141	219	210	624	198	222	685	147	750	139	327	1055	277	159	364	310	"Component of the ubiquinol-cytochrome c reductase complex (complex III or cytochrome b-c1 complex), which is a respiratory chain that generates an electrochemical potential coupled to ATP synthesis (By similarity)"
COG1291	4224	5758	1846	3086	5266	3601	4587	3822	2489	8533	8892	7581	3915	8788	3680	4781	6001	MotA TolQ exbB proton channel
COG1292	1470	961	1115	1920	1656	760	1859	1392	1516	1086	929	828	2250	2522	1449	3058	1645	Transporter
COG1293	5405	5633	2468	3369	6293	3317	5005	5615	3564	6628	6379	5921	6015	8426	3531	6593	5965	Fibronectin-binding A domain protein
COG1294	3129	2605	3342	2326	2866	4381	2079	4587	2680	3621	5057	2880	4635	2377	2929	2948	5021	"oxidoreductase activity, acting on diphenols and related substances as donors, oxygen as acceptor"
COG1295	7973	10026	6231	6826	9039	8914	7962	10103	5965	12478	14338	11139	7702	13321	8676	10002	12066	ribonuclease BN
COG1296	5318	5373	2541	3773	6076	3320	5119	5512	3448	6333	6474	5581	5985	8337	3779	6677	5632	AzlC Family
COG1297	2973	2879	3879	3529	2506	4625	2657	3946	2583	3440	5574	3373	4170	3258	5126	2964	5044	oligo-peptide transporter
COG1298	4437	6845	1898	3178	5804	3927	4605	4753	2336	8532	8861	7501	3418	8614	3553	4741	5770	Flagellar biosynthesis protein flha
COG1299	2042	2932	1984	3769	3099	2101	3310	3253	2490	2233	2519	2288	4310	4886	4296	4782	3464	pts system
COG1300	171	109	652	1014	167	462	189	116	92	179	235	294	288	261	1975	186	200	stage II sporulation protein m
COG1301	9954	6992	6234	7920	8770	7723	7529	6462	6206	8249	8633	8195	10548	12033	9201	9231	10941	sodium dicarboxylate symporter
COG1302	5742	10512	4259	5790	9778	6203	9105	8156	6409	10858	11595	10560	8680	15711	6342	11744	11304	alkaline shock protein
COG1303	0	0	0	0	0	0	0	0	0	0	0	0	0	0	0	0	0	Specifically catalyzes the AdoMet-dependent 2'-O-ribose methylation of cytidine at position 56 in tRNAs (By similarity)
COG1304	3942	4411	2113	2673	3967	3061	2909	3770	2264	4309	4845	4461	3022	5523	4066	2975	4734	"Catalyzes the 1,3-allylic rearrangement of the homoallylic substrate isopentenyl (IPP) to its allylic isomer, dimethylallyl diphosphate (DMAPP) (By similarity)"
COG1305	10536	13079	8970	12057	12914	11766	11220	9030	7819	15868	18896	15140	10691	20224	16597	14458	16084	transglutaminase domain-containing protein
COG1306	3251	3148	1101	1967	2834	1890	2973	2244	1210	4354	5559	4152	2143	4955	2273	2673	3180	GTP-Binding protein
COG1307	14349	29401	11262	14477	25327	17908	24929	18839	15944	36018	39020	34145	18929	45730	17864	29878	32118	degv family
COG1308	1	7	2	3	5	3	7	4	8	2	7	5	11	15	5	9	8	nascent polypeptide-associated complex
COG1309	75374	103454	52114	64457	97589	77176	88542	79975	54683	131552	149855	122922	74850	158111	82725	105504	120323	Transcriptional regulator
COG1310	444	1278	229	218	742	452	366	1076	261	166	110	186	156	171	148	475	196	"Component of the eukaryotic translation initiation factor 3 (eIF-3) complex, which is involved in protein synthesis and, together with other initiation factors, stimulates binding of mRNA and methionyl-tRNAi to the 40S ribosome (By similarity)"
COG1311	0	0	0	0	0	0	0	0	0	0	0	0	0	0	0	0	0	DNA-directed DNA polymerase activity
COG1312	7251	8570	5137	5510	7896	7951	7548	8100	5254	11453	14260	10685	6825	13276	6797	8982	11477	Catalyzes the dehydration of D-mannonate (By similarity)
COG1313	4513	4882	2006	2617	5113	2801	4342	4369	2342	5335	5944	4906	3945	7186	2832	5842	4964	radical SAM domain protein
COG1314	6242	5744	4985	5362	5521	6647	5165	6961	4035	8109	10612	7133	6611	7261	6932	5811	8515	"Preprotein translocase, subunit SecG"
COG1315	4446	6890	1934	2563	5745	3854	4745	4104	2412	8139	9401	7404	4015	8659	3408	4968	5967	PALM domain HD hydrolase domain and
COG1316	10457	14541	6367	8685	14413	8992	13485	12074	9560	16348	16900	16019	12629	24032	9738	17062	16682	transcriptional
COG1317	4177	5658	2318	3984	5155	3971	4491	3866	2181	8540	8940	7517	3381	8548	5217	4396	5756	Flagellar assembly protein
COG1318	0	0	0	0	0	0	0	0	0	0	0	0	0	0	0	0	0	NA
COG1319	4560	3352	2228	4020	4109	2112	3687	4031	2640	2566	2460	2852	4642	5469	4917	4720	3264	Dehydrogenase
COG1320	1029	2738	971	1111	1957	1632	2197	1151	910	3932	4327	3632	951	4096	1511	1944	2723	monovalent cation h antiporter subunit g
COG1321	8460	10490	5616	8098	10770	6390	11473	8168	6624	12704	13957	12646	10848	18378	10039	12994	12060	cellular manganese ion homeostasis
COG1322	3286	2603	3418	2397	2574	4159	2267	4348	2402	3876	5830	3005	4079	2420	2965	3077	4614	Dna recombination protein
COG1323	2877	5293	2183	2967	4726	3057	4715	3988	3212	5630	6159	5443	4572	8030	3263	6027	5600	UPF0348 protein
COG1324	382	158	769	1179	646	568	173	667	294	707	257	336	1219	322	2000	472	301	tolerance protein
COG1325	0	0	0	0	0	0	0	0	0	0	0	0	0	0	0	0	0	exosome subunit
COG1326	0	0	0	0	0	0	0	0	0	0	0	0	0	0	0	0	0	Zn-finger protein-like protein
COG1327	4880	5365	2840	3937	5472	3559	4859	5005	3096	5724	6274	5524	4835	8177	5028	6208	5843	Negatively regulates transcription of bacterial ribonucleotide reductase nrd genes and operons by binding to NrdR- boxes (By similarity)
COG1328	10972	12237	7804	8865	13090	10359	11855	11664	8722	14455	17533	13802	14891	19211	9777	14911	16462	Anaerobic ribonucleoside-triphosphate reductase
COG1329	4460	4951	2058	2669	5249	2823	4308	4328	2506	5281	5644	4992	3940	7215	3035	5787	5076	Transcriptional regulator (CarD family
COG1330	124	149	220	117	157	134	91	62	79	216	52	77	339	109	52	184	206	"exodeoxyribonuclease V, gamma"
COG1331	7004	13131	6909	7891	11025	11211	10651	8966	6265	18474	22625	16869	8099	19194	10678	12434	15859	mannose-6-phosphate isomerase activity
COG1332	336	121	200	131	186	55	76	39	220	178	60	101	183	77	138	54	135	"CRISPR-associated RAMP protein, Csm5 family"
COG1333	44	26	32	8	46	52	54	24	35	82	83	114	106	150	86	101	136	Cytochrome c biogenesis protein
COG1334	2154	255	102	226	950	78	173	1558	114	904	116	369	407	239	159	318	144	flagellar protein FlaG
COG1335	7597	9878	6044	7628	9708	6728	9368	10735	5690	12928	15122	11684	8689	15426	9933	11871	11072	isochorismatase
COG1336	0	0	546	968	2	376	0	18	22	37	112	49	0	6	1796	0	2	"Crispr-associated ramp protein, Cmr4 family"
COG1337	1482	2692	1130	1154	2029	1654	2000	1123	1279	3810	4186	3530	863	3909	1692	1871	2863	Crispr-associated ramp protein
COG1338	4470	6925	1923	3246	5830	3956	4877	4774	2348	8709	9478	7591	3862	8729	3548	5023	5924	Flagellar biosynthetic protein FliP
COG1339	16	12	2	10	90	11	18	16	1	13	6	52	57	10	7	21	9	Catalyzes the CTP-dependent phosphorylation of riboflavin (vitamin B2) to form flavin mononucleotide (FMN) (By similarity)
COG1340	0	0	0	0	0	0	0	0	0	0	0	0	0	0	0	0	0	phosphoserine phosphatase
COG1341	0	2	1	1	0	0	2	2	3	0	4	3	0	9	3	4	4	Nucleolar protein 9
COG1342	2466	4908	1944	2674	4878	2908	4130	3404	2418	5272	5240	4801	4756	6819	2834	5599	4785	UPF0251 protein
COG1343	4945	4562	3463	3841	5014	3614	4837	6395	2936	6654	7682	6084	4746	7448	5030	6062	5871	"CRISPR (clustered regularly interspaced short palindromic repeat), is an adaptive immune system that provides protection against mobile genetic elements (viruses, transposable elements and conjugative plasmids). CRISPR clusters contain sequences complementary to antecedent mobile elements and target invading nucleic acids. CRISPR clusters are transcribed and processed into CRISPR RNA (crRNA). Fu…
COG1344	15858	17673	5663	8146	18280	9945	12262	16886	7760	20528	19536	16949	13160	21975	9102	16973	15261	Flagellin
COG1345	5445	8616	2599	3773	7686	4651	5976	6759	3268	9509	9749	8111	5080	10289	3981	7861	7117	flagellar hook-associated
COG1346	7255	7295	5598	5743	7586	7370	6215	8137	4718	8165	10357	7678	7514	9574	7288	8033	9587	cytolysis
COG1347	2696	2319	2914	2033	2058	3914	1844	3607	1971	2893	5062	2580	2938	1955	2674	2344	4070	"NQR complex catalyzes the reduction of ubiquinone-1 to ubiquinol by two successive reactions, coupled with the transport of Na( ) ions from the cytoplasm to the periplasm. NqrA to NqrE are probably involved in the second step, the conversion of ubisemiquinone to ubiquinol (By similarity)"
COG1348	3208	861	748	623	2357	561	1414	2099	900	1139	520	821	1979	2262	652	2680	1549	"The key enzymatic reactions in nitrogen fixation are catalyzed by the nitrogenase complex, which has 2 components the iron protein and the molybdenum-iron protein (By similarity)"
COG1349	14418	21921	9656	14430	20303	14152	20299	14694	14072	28342	31360	27312	18579	37969	17531	23503	25033	transcriptional regulator DeoR family
COG1350	6465	5428	4217	3504	6011	5906	4997	6590	3609	7482	10078	6619	5778	7887	4525	6831	8034	The beta subunit is responsible for the synthesis of L- tryptophan from indole and L-serine (By similarity)
COG1351	4836	4550	1964	1971	5526	2608	3397	4631	2307	5411	4816	4479	3899	6509	2320	5235	4537	Catalyzes the formation of dTMP and tetrahydrofolate from dUMP and methylenetetrahydrofolate (By similarity)
COG1352	9364	7734	3664	5724	8517	5077	6050	7684	3310	9857	10057	8421	5760	10595	7722	7811	7321	catalyzes the demethylation of specific methylglutamate residues introduced into the chemoreceptors (methyl-accepting chemotaxis proteins) by CheR (By similarity)
COG1353	344	190	781	1128	202	441	162	73	272	280	218	243	238	155	2017	119	195	crispr-associated protein
COG1354	5234	5492	3044	4076	5699	3627	4963	5082	3353	5920	6346	5646	5078	8342	5178	6297	5986	Participates in chromosomal partition during cell division. May act via the formation of a condensin-like complex containing Smc and ScpB that pull DNA away from mid-cell into both cell halves (By similarity)
COG1355	363	198	206	150	558	204	230	106	218	244	135	164	1240	275	196	328	310	UPF0103 protein
COG1356	0	0	0	0	0	0	0	0	0	0	0	0	0	0	0	0	0	Transcriptional regulator
COG1357	8314	7715	5401	6301	8863	7958	7004	5177	5009	10134	11725	9213	8495	12499	8057	8931	11126	pathogenesis
COG1358	2845	5381	2296	3007	4734	3049	4800	4004	3335	5691	5660	5633	4404	8059	3417	5890	5656	(ribosomal) protein
COG1359	718	987	1616	1466	1443	1488	1073	3223	1033	1821	3895	1918	2877	1210	2654	1342	1730	Antibiotic biosynthesis monooxygenase
COG1360	6933	8114	4757	5231	7404	7496	6686	7498	4534	11467	14344	10104	7002	10701	6277	7214	10208	Ompa motb domain protein
COG1361	300	232	71	749	258	213	411	172	178	226	367	183	665	478	420	203	200	S-layer domain-like protein
COG1362	5522	10072	4021	5641	9662	5877	8561	7154	5606	10570	11161	10106	8244	15042	5929	11475	10422	M18 family aminopeptidase
COG1363	4154	5556	4185	5273	5585	3889	5731	3856	3667	6313	7995	6252	6042	9370	7895	7061	6324	Peptidase m42 family protein
COG1364	6030	8291	3731	5290	8209	5346	6999	6530	4100	10385	10608	9504	6990	12817	6629	8599	8681	"Catalyzes two activities which are involved in the cyclic version of arginine biosynthesis the synthesis of N- acetylglutamate from glutamate and acetyl-CoA as the acetyl donor, and of ornithine by transacetylation between N(2)-acetylornithine and glutamate (By similarity)"
COG1365	0	0	0	0	0	0	0	0	0	0	0	0	0	0	0	0	0	Queuosine synthesis-like protein
COG1366	9448	5900	3186	4326	8006	3918	5113	6638	3254	6579	7772	6249	7423	8793	5521	6789	6388	stage II sporulation protein
COG1367	0	0	546	968	2	376	0	18	21	36	112	48	0	4	1768	0	2	"Crispr-associated ramp protein, Cmr1 family"
COG1368	9428	13512	9934	9349	11303	12940	10244	15454	9433	13661	16953	12581	13201	14232	11916	13215	15886	Sulfatase
COG1369	0	0	0	0	0	0	0	0	0	0	0	0	0	0	0	0	0	"Part of ribonuclease P, a protein complex that generates mature tRNA molecules by cleaving their 5'-ends (By similarity)"
COG1370	0	0	0	0	0	0	0	0	0	0	0	0	0	0	0	0	0	Exchanges the guanine residue with 7-cyano-7- deazaguanine (preQ0) at position 15 in the dihydrouridine loop (D- loop) of archaeal tRNAs (By similarity)
COG1371	105	12	44	2	16	8	64	50	10	1	5	16	38	36	34	14	19	Chaperone or modulator of proteins involved in DNA or RNA processing (By similarity)
COG1372	0	0	0	0	0	0	0	0	0	0	0	0	0	0	0	0	0	Provides the precursors necessary for DNA synthesis. Catalyzes the biosynthesis of deoxyribonucleotides from the corresponding ribonucleotides (By similarity)
COG1373	24712	28675	15925	15857	27099	22092	22113	26043	16535	34040	41051	31129	19972	37296	19262	28181	33262	ATPase (AAA
COG1374	0	0	0	0	0	0	0	0	0	0	0	0	0	0	0	0	0	pre-rRNA processing and 60S ribosome subunit assembly (By similarity)
COG1376	3013	6586	6395	11465	5458	6642	4824	5495	3758	5747	6333	5654	4200	7821	17376	6309	5699	ErfK ybiS ycfS ynhG family protein
COG1377	4223	5798	2366	4116	5225	4005	4860	3894	2242	8797	9608	7736	3984	8821	5276	4797	6105	flagellar biosynthetic protein flhB
COG1378	1066	2888	955	1255	2099	1802	2196	1294	1305	3865	4255	3763	1364	4640	1697	2167	3034	Transcriptional regulator
COG1379	2631	625	394	485	1730	501	868	1264	778	647	652	946	2532	1689	730	863	838	Uvrd rep helicase
COG1380	7125	7274	5569	5724	7386	7318	6167	8098	4708	8160	10349	7651	7423	9446	7256	7989	9446	lrga family
COG1381	7852	7831	6004	6178	8004	7674	7013	8637	5507	8840	11907	8228	9192	10361	7869	9042	10430	Involved in DNA repair and RecF pathway recombination (By similarity)
COG1382	0	0	0	0	0	0	0	0	0	0	0	0	0	0	0	0	0	"Molecular chaperone capable of stabilizing a range of proteins. Seems to fulfill an ATP-independent, HSP70-like function in archaeal de novo protein folding (By similarity)"
COG1383	0	0	0	0	0	0	0	0	0	0	0	0	0	0	0	0	0	Ribosomal protein
COG1384	2737	2477	670	920	2336	1561	1760	1903	811	3555	4052	3276	581	3704	1276	1728	2544	lysyl-tRNA synthetase
COG1385	9718	7589	5826	6058	8477	7469	6388	9932	5392	9039	11001	7913	8433	9811	7578	8661	9630	Specifically methylates the N3 position of the uracil ring of uridine 1498 (m3U1498) in 16S rRNA. Acts on the fully assembled 30S ribosomal subunit (By similarity)
COG1386	5200	5410	3018	4005	5673	3598	4689	5051	3338	5742	5726	5541	4634	8215	5150	6011	5828	Participates in chromosomal partition during cell division. May act via the formation of a condensin-like complex containing Smc and ScpA that pull DNA away from mid-cell into both cell halves (By similarity)
COG1387	13732	13766	6892	9652	15176	9018	12251	12186	7830	16495	17584	15665	13003	21830	12514	15364	14901	"histidinol phosphate phosphatase, hisj family"
COG1388	1732	4622	2710	4240	3346	3446	3426	2937	2589	4731	5389	4606	3474	5683	6305	3628	3843	domain protein
COG1389	0	0	0	0	0	0	0	0	0	0	0	0	0	0	0	0	0	DNA topoisomerase VI subunit B
COG1390	4695	5517	2072	2996	5535	3116	4988	4705	2992	5941	6420	5908	5002	8822	3353	6316	5630	Produces ATP from ADP in the presence of a proton gradient across the membrane (By similarity)
COG1391	132	149	244	122	162	140	92	62	82	216	53	78	340	109	54	191	212	Adenylation and deadenylation of glutamate--ammonia ligase (By similarity)
COG1392	1551	3065	1705	2341	2864	2566	2672	1565	1588	4242	4653	4256	2888	5315	4021	2589	3852	Phosphate transport regulator
COG1393	8788	7324	5889	6430	8654	7494	6507	6840	6218	8098	8481	7385	9386	10776	8046	8631	10249	arsenate reductase (glutaredoxin) activity
COG1394	9363	7147	4324	4891	8106	6511	6277	6442	4822	7385	7938	7152	7815	10444	5540	8067	8778	Produces ATP from ADP in the presence of a proton gradient across the membrane (By similarity)
COG1395	218	93	144	111	456	194	244	75	138	181	137	238	1063	428	165	222	300	sequence-specific DNA binding
COG1396	63808	69255	28035	35098	68404	43534	58125	56547	32958	83966	95586	78942	46138	102964	43619	68213	72555	Transcriptional regulator
COG1397	4106	9648	5170	6645	7610	7096	8438	7778	4792	13918	17658	12827	6265	15549	9520	9793	11212	ADP-ribosylation Crystallin J1
COG1398	10	15	546	968	2	376	5	20	25	52	115	54	14	8	1769	2	2	desaturase
COG1399	5801	7604	5938	6027	7342	7612	6445	7649	5457	8479	10660	8013	8270	10053	7810	8448	10108	nucleic acidbinding protein
COG1400	0	0	0	0	0	0	0	0	0	0	0	0	0	0	0	0	0	Involved in targeting and insertion of nascent membrane proteins into the cytoplasmic membrane. Binds directly to 7S RNA and mediates binding of the 54 kDa subunit of the SRP (By similarity)
COG1401	291	697	359	1033	549	353	959	998	505	1161	522	1065	1149	1386	602	758	843	restriction endodeoxyribonuclease activity
COG1402	3759	6340	3408	4533	5797	4515	5758	3651	3595	8775	9711	8242	4581	11205	6343	6980	7572	K01470 creatinine amidohydrolase EC 3.5.2.10
COG1403	982	652	1353	1492	1192	962	916	431	617	891	2591	1077	2461	1354	2786	1044	1554	HNH endonuclease
COG1404	9420	18003	8899	10348	14784	13737	14264	15870	9118	21549	25255	19951	11072	24144	13111	17276	19563	"peptidase (S8 and S53, subtilisin, kexin, sedolisin"
COG1405	105	12	44	2	16	8	64	50	10	1	5	16	38	36	34	14	19	Stabilizes TBP binding to an archaeal box-A promoter. Also responsible for recruiting RNA polymerase II to the pre- initiation complex (DNA-TBP-TFIIB) (By similarity)
COG1406	4281	329	128	269	1683	108	204	1870	264	389	172	310	864	337	254	316	131	chemotaxis protein
COG1407	105	12	589	970	18	384	64	68	31	37	117	64	39	39	1802	14	20	NA
COG1408	7821	10566	8923	9422	10132	10390	10840	12900	7449	15940	20104	14273	11263	17016	12846	14305	15437	metallophosphoesterase
COG1409	9734	7475	8990	9861	8734	11432	7069	8078	6336	9627	12650	8841	9982	10995	13273	9912	13095	"Hydrolyzes cAMP to 5'-AMP. Plays an important regulatory role in modulating the intracellular concentration of cAMP, thereby influencing cAMP-dependent processes (By similarity)"
COG1410	9729	8159	5814	6943	8770	7782	7597	9501	5404	9264	11878	8946	9425	11398	8434	9187	10505	methionine synthase
COG1411	0	0	0	0	0	0	0	0	0	0	0	0	0	0	0	0	0	Histidine biosynthesis protein
COG1412	0	0	0	0	0	0	0	0	0	0	0	0	0	0	0	0	0	"small subunit (SSU) processome component, homolog"
COG1413	2594	346	941	1191	1470	715	487	1152	361	528	418	563	1640	582	2190	640	530	"Catalyzes the hydroxylation of the N(6)-(4-aminobutyl)- L-lysine intermediate to form hypusine, an essential post- translational modification only found in mature eIF-5A factor (By similarity)"
COG1414	5239	4712	2901	4748	5709	3459	5507	3968	3065	6443	7108	6008	7080	9116	5574	6515	5852	Iclr family transcriptional regulator
COG1415	1970	1	0	0	597	0	0	894	0	0	0	0	0	7	0	0	0	Protein of unknown function (DUF763)
COG1416	171	69	149	84	433	162	107	31	210	59	107	83	1023	197	161	278	305	DsrE/DsrF-like family
COG1417	0	0	0	0	0	0	0	0	0	0	0	0	0	0	0	0	0	Domain of unknown function DUF22
COG1418	14585	18661	9676	10231	17698	14208	15748	19097	11025	23183	29021	21453	16320	26068	12464	19139	22169	Endoribonuclease that initiates mRNA decay (By similarity)
COG1419	2606	1523	371	470	2034	594	418	2501	485	1013	265	493	1498	540	389	952	392	Flagellar biosynthesis regulator FlhF
COG1420	3135	5473	2311	3069	5107	3166	4903	4709	3396	6447	6223	5716	5223	8378	3468	6489	5823	Negative regulator of class I heat shock genes (grpE- dnaK-dnaJ and groELS operons). Prevents heat-shock induction of these operons (By similarity)
COG1421	78	107	18	64	114	35	62	30	10	171	34	68	178	50	5	42	26	CRISPR-associated protein Csm2 family
COG1422	0	0	0	0	0	0	0	0	0	0	0	0	0	0	0	0	0	Integral membrane protein DUF106
COG1423	0	0	546	968	2	376	0	18	21	36	112	48	0	4	1768	0	2	ATP dependent DNA ligase
COG1424	152	39	115	76	386	156	94	14	59	46	85	66	813	123	56	122	247	Catalyzes the transformation of pimelate into pimeloyl- CoA with concomitant hydrolysis of ATP to AMP (By similarity)
COG1426	7620	8249	3554	5002	8062	6057	6690	5664	3764	11642	13564	10768	5538	12793	6801	6535	9564	Cytoskeletal protein that is involved in cell-shape control through regulation of the length of the long axis (By similarity)
COG1427	2752	1774	2382	2096	2463	3503	1346	1395	2019	2268	1606	1493	3688	1735	2326	2133	3379	periplasmic solute-binding protein
COG1428	2594	2328	2948	1997	1786	4093	1837	4221	2646	2656	4778	2393	3115	1827	2635	2178	4583	Deoxynucleoside kinase
COG1429	2538	1704	2804	2829	1922	3723	1287	842	1805	1475	1631	1355	2560	1598	4030	1700	3252	"cobaltochelatase, cobn subunit"
COG1430	2130	69	246	55	656	107	88	978	78	61	24	30	190	105	83	156	198	exported protein
COG1431	775	2476	673	922	1744	1562	1761	1008	808	3554	4051	3276	581	3697	1276	1728	2552	stem cell self-renewal protein Piwi
COG1432	5783	4613	3819	4134	5093	5734	3643	3113	3140	5509	6063	5263	4739	6429	5770	4162	6651	conserved protein
COG1433	5444	5567	2546	3125	6546	3184	5211	4601	3283	6037	6400	5629	6630	8248	3798	6765	6111	Dinitrogenase iron-molybdenum cofactor biosynthesis protein
COG1434	3745	6847	3441	4886	6176	4777	6860	4073	3627	9629	11007	9082	5774	12008	6410	7855	8596	conserved protein
COG1435	2769	2258	2690	2246	2327	3807	1974	1428	2657	2070	3709	2342	3795	3086	2867	2354	4536	THymidine Kinase
COG1436	4796	5555	2067	3033	5636	3108	5025	4732	3011	5930	6406	5871	5232	8779	3331	6280	5541	Subunit of the peripheral V1 complex of vacuolar ATPase essential for assembly or catalytic function. V-ATPase is responsible for acidifying a variety of intracellular compartments in eukaryotic cells (By similarity)
COG1437	2143	67	146	84	1023	177	118	921	200	67	93	92	1048	235	159	287	265	Adenylate cyclase
COG1438	4776	5946	2706	2971	5541	3601	5171	7811	3532	6796	8922	6633	4709	8399	3632	6416	6199	Regulates arginine biosynthesis genes (By similarity)
COG1439	766	2475	670	920	1737	1562	1773	1008	808	3552	4055	3274	578	3695	1275	1726	2543	NIN1 RPN12 binding protein 1 homolog (S. cerevisiae)
COG1440	2282	2324	1458	2387	2841	1274	2187	2710	2555	1345	1343	1262	2773	3434	1808	3649	2951	protein-N(PI)-phosphohistidine-sugar phosphotransferase activity
COG1441	0	0	0	0	2	1	1	0	0	0	0	0	0	0	0	2	0	Converts SHCHC to OSB (By similarity)
COG1442	6048	7881	4290	4960	7882	5499	6026	8708	3905	10467	11071	9144	5520	10655	6253	7960	8071	"glycosyl transferase, family 8"
COG1443	2143	5033	2917	2830	4165	3499	4028	6050	2311	6186	8603	5579	3395	6314	4483	5992	5272	"Catalyzes the 1,3-allylic rearrangement of the homoallylic substrate isopentenyl (IPP) to its highly electrophilic allylic isomer, dimethylallyl diphosphate (DMAPP) (By similarity)"
COG1444	426	457	502	359	569	491	605	338	589	615	482	782	1257	1508	703	682	965	"Catalyzes the formation of N(4)-acetylcytidine (ac(4)C) at the wobble position of tRNA(Met), by using acetyl-CoA as an acetyl donor and ATP (or GTP) (By similarity)"
COG1445	887	762	1159	2243	1494	910	1442	1283	996	1019	769	820	1772	2277	2819	2857	1623	PTS System
COG1446	303	49	223	94	153	55	63	39	398	63	139	70	283	231	446	237	160	asparaginase
COG1447	2235	2245	1446	2304	2620	1321	2041	2750	2434	1246	1203	1130	2634	3130	1718	3477	2907	IIa component
COG1448	328	117	411	183	184	135	157	60	348	135	114	164	332	243	215	283	497	aminotransferase
COG1449	4851	2402	3024	2096	3017	4063	1964	4549	2166	2931	4985	2582	3972	2045	2738	2524	4344	hydrolase family 57
COG1450	2294	240	4492	7950	1072	3087	159	1719	398	1097	1006	728	646	293	14329	413	102	general secretion pathway protein D
COG1451	7549	5817	4764	4965	7599	6337	5796	5140	4867	7698	7251	6973	8555	9782	5657	7929	8970	metaL-dependent hydrolase
COG1452	4895	3070	4296	3276	2908	4876	2486	7967	2417	4804	6710	3698	3540	2171	4786	3160	4710	involved in the assembly of LPS in the outer leaflet of the outer membrane. Determines N-hexane tolerance and is involved in outer membrane permeability. Essential for envelope biogenesis (By similarity)
COG1453	8373	12474	6423	7760	12027	10083	11014	7670	7230	15305	18429	14195	10720	19398	9143	14208	15564	Aldo keto reductase
COG1454	19665	26840	13002	16793	26902	19257	24097	19070	16029	31579	34924	29960	27151	42347	20259	30339	31200	alcohol dehydrogenase
COG1455	3615	3983	2539	3505	4621	3335	4304	3802	4361	5113	5776	4939	5258	7917	3772	5506	7419	pts system
COG1456	3	1	4	2	12	4	34	5	14	19	8	34	17	9	28	20	55	Acetyl-CoA decarbonylase synthase complex subunit gamma
COG1457	2738	3708	2271	2683	3812	2437	3958	2496	2504	5162	5525	4849	3544	7025	3028	5240	4953	"permease for cytosine purines, uracil, thiamine, allantoin"
COG1458	0	0	0	0	0	0	0	0	0	0	0	0	0	0	0	0	0	UPF0278 protein
COG1459	7054	4085	4944	7762	5710	4465	4495	5488	3215	6452	6640	5601	4605	7555	12369	5849	5404	Type ii secretion system
COG1460	0	0	0	0	0	0	0	0	0	0	0	0	0	0	0	0	0	rna polymerase
COG1461	3943	7815	2846	3922	6835	4725	6573	5087	4215	9221	10256	8752	5787	11982	4656	7989	8343	dak2 domain fusion protein ylov
COG1462	78	107	18	64	114	35	62	30	11	172	35	69	201	61	6	43	27	Curli production assembly transport component CsgG
COG1463	3183	2706	4070	3371	2878	4709	2110	4395	2536	3921	5212	2936	4810	2372	4748	3206	4772	Mammalian cell entry related domain protein
COG1464	5122	4527	3417	3453	5683	3447	4858	5373	3574	7157	6223	5862	6435	8367	3427	6893	7082	(Lipo)protein
COG1465	171	66	145	83	426	161	104	27	200	59	102	80	1023	188	156	272	267	"oxidoreductase activity, acting on the CH-NH2 group of donors, NAD or NADP as acceptor"
COG1466	8014	7833	6068	6238	8200	7681	6826	9256	5565	9331	11327	8346	8960	10374	7917	8977	10315	DNA polymerase III (delta' subunit)
COG1467	0	0	0	0	0	0	0	0	0	0	0	0	0	0	0	0	0	DNA primase is the polymerase that synthesizes small RNA primers for the Okazaki fragments on both template strands at replication forks during chromosomal DNA synthesis (By similarity)
COG1468	4529	5058	1999	2784	5380	3046	4232	4462	2458	5341	5682	4869	4529	7067	2663	5756	5068	crispr-associated protein cas4
COG1469	2384	227	1003	1170	1199	680	267	1052	315	312	271	222	1395	343	2010	470	494	"Converts GTP to 7,8-dihydroneopterin triphosphate (By similarity)"
COG1470	826	2502	699	937	1876	1628	1798	1038	832	3628	4121	3410	771	3841	1337	1830	2671	domain protein
COG1471	0	0	0	0	0	0	0	0	0	0	0	0	0	0	0	0	0	(ribosomal) protein
COG1472	29639	41423	24178	23435	35503	35589	33332	42131	22423	49952	68309	46852	30991	53938	29930	41159	49805	hydrolase family 3
COG1473	8587	10235	9394	10711	10589	9344	11287	7553	8763	10818	10443	10102	14613	15946	10755	14803	15222	amidohydrolase
COG1474	235	32	72	21	216	60	112	90	20	6	13	44	130	164	66	58	160	Involved in regulation of DNA replication (By similarity)
COG1475	26493	23215	15728	18251	25785	19653	21325	24086	15634	25182	28759	23506	26493	33177	22833	27999	28162	parb-like partition protein
COG1476	34786	68018	27232	34474	59090	42160	57464	45095	32650	78647	89164	75242	48870	99842	42803	67443	70297	Transcriptional regulator
COG1477	8304	9283	7415	8445	8993	9016	7442	9773	5981	9333	12125	8887	9407	11111	12103	9681	10893	(LipO)protein
COG1478	987	2569	744	983	1937	1654	1900	1047	918	3665	4254	3403	1098	3978	1374	1877	2718	"Catalyzes the GTP-dependent successive addition of two or more gamma-linked L-glutamates to the L-lactyl phosphodiester of 7,8-didemethyl-8-hydroxy-5-deazariboflavin (F420-0) to form coenzyme F420-0-glutamyl-glutamate (F420-2) or polyglutamated F420 derivatives (By similarity)"
COG1479	522	471	527	429	780	494	632	1498	328	1779	2550	1109	1679	1001	523	1269	1638	conserved protein
COG1480	4647	2369	3537	3105	2952	4424	1961	4514	2187	2834	5070	2656	3802	2143	4575	2519	4336	Metal Dependent Phosphohydrolase
COG1481	3026	5317	2249	2993	4932	3115	4809	4058	3246	5651	6177	5501	4676	8173	3324	6105	5766	May be required for sporulation (By similarity)
COG1482	6918	3710	5082	5510	4916	5520	4881	6643	4508	4940	7744	4579	7211	6222	6866	6475	7175	mannose-6-phosphate isomerase
COG1483	765	2475	669	920	1737	1560	1760	1008	807	3552	4049	3273	578	3694	1275	1725	2543	ATPase (AAA superfamily)-like protein
COG1484	15528	22515	12834	14282	20065	14888	19934	18537	13468	23764	25297	23188	21064	30535	16856	23514	24116	IstB domain protein ATP-binding protein
COG1485	79	107	18	64	116	36	67	30	14	172	37	70	190	51	5	44	28	AFG1 family ATPase
COG1486	6667	11137	3715	5968	9598	7217	9592	6605	4900	15810	18229	14543	5561	18519	6774	10551	12819	glycoside hydrolase family 4
COG1487	399	206	856	1115	388	587	205	736	157	840	216	316	669	403	1940	489	401	Toxic component of a toxin-antitoxin (TA) module. A
COG1488	5324	6111	3154	3250	5853	3833	5573	7912	3519	7194	9593	6852	5425	8630	3839	6839	6928	Nicotinate phosphoribosyltransferase
COG1489	1984	2896	1397	2003	3354	1483	3051	2643	1996	2276	2174	2226	4838	4326	1946	4523	2795	Sugar fermentation stimulation protein homolog
COG1490	5834	7744	5964	6098	7398	7628	6712	7680	5474	8651	11284	8106	8722	10159	7842	8723	10269	Hydrolyzes D-tyrosyl-tRNA(Tyr) into D-tyrosine and free tRNA(Tyr). Could be a defense mechanism against a harmful effect of D-tyrosine (By similarity)
COG1491	0	0	0	0	0	0	0	0	0	0	0	0	0	0	0	0	0	Rna-binding protein
COG1492	2831	5290	2032	2906	5061	3065	4455	3695	2720	5643	7305	5617	5057	7802	3261	6024	5655	"catalyzes amidations at positions B, D, E, and G on adenosylcobyrinic A,C-diamide. NH(2) groups are provided by glutamine, and one molecule of ATP is hydrogenolyzed for each amidation (By similarity)"
COG1493	4935	5398	2831	4011	5430	3476	4796	4956	3256	5835	6298	5554	4763	8079	5033	6073	5622	"Catalyzes the ATP- as well as the pyrophosphate- dependent phosphorylation of a specific serine residue in HPr, a phosphocarrier protein of the phosphoenolpyruvate-dependent sugar phosphotransferase system (PTS). HprK P also catalyzes the pyrophosphate-producing, inorganic phosphate-dependent dephosphorylation (phosphorolysis) of seryl-phosphorylated HPr (P- Ser-HPr). The two antagonistic activi…
COG1494	205	84	754	1052	460	541	156	51	241	129	231	170	1048	215	1960	298	292	"Fructose-1,6-bisphosphatase"
COG1495	144	108	236	180	244	123	34	41	139	117	54	86	180	81	53	161	192	Required for disulfide bond formation in some periplasmic proteins. Acts by oxidizing the DsbA protein (By similarity)
COG1496	5295	6087	3725	4251	6229	4176	5269	8107	3388	7684	9020	6930	5511	8474	5548	6880	6699	Multi-copper polyphenol oxidoreductase laccase
COG1497	0	0	0	0	0	0	0	0	0	0	0	0	0	0	0	0	0	Transcriptional regulator
COG1498	0	0	0	0	0	0	0	0	0	0	0	0	0	0	0	0	0	Nucleolar protein
COG1499	0	0	0	0	0	0	0	0	0	0	0	0	0	0	0	0	0	60S ribosomal export protein Nmd3
COG1500	0	0	0	0	0	0	0	0	0	0	0	0	0	0	0	0	0	Ribosome maturation protein
COG1501	12549	23821	12332	13024	19231	20038	18544	18203	11871	30248	39005	28090	15185	33256	17440	22391	28813	"hydrolase, family 31"
COG1502	13487	16165	10494	12110	15095	13624	13197	18363	9672	20095	23650	18107	13345	22078	16270	16772	18773	Catalyzes the reversible phosphatidyl group transfer from one phosphatidylglycerol molecule to another to form cardiolipin (CL) (diphosphatidylglycerol) and glycerol (By similarity)
COG1503	149	16	50	5	34	24	64	56	24	14	35	20	52	80	35	23	88	Peptide Chain Release Factor
COG1504	0	0	0	0	0	0	0	0	0	0	0	0	0	0	0	0	0	Protein of unknown function (DUF498/DUF598)
COG1505	2416	1532	2732	2790	1747	3697	1137	755	1771	1437	1576	1192	2350	1459	3895	1646	3104	prolyl oligopeptidase
COG1506	13998	15995	18291	17437	13990	22589	13577	21106	12162	21290	34767	20106	16139	18913	25893	16760	25486	peptidase s9 prolyl oligopeptidase active site domain protein
COG1507	8	0	25	5	5	5	1	1	3	0	2	1	1	1	2	7	7	Septum formation initiator family protein
COG1508	5766	3327	4364	4475	4239	5068	3225	5686	3217	4509	6017	3980	5961	4056	5688	3709	5694	Sigma factors are initiation factors that promote the attachment of RNA polymerase to specific initiation sites and are then released (By similarity)
COG1509	2517	398	932	1289	1537	735	654	1152	394	691	648	791	1752	834	2484	767	665	"Lysine 2,3-aminomutase YodO family protein"
COG1510	15	0	595	968	4	377	14	19	27	36	112	48	6	4	1768	2	3	Transcriptional regulator
COG1511	4877	10892	3633	4772	8808	5926	7896	7535	4915	10146	11177	9763	6484	13199	5245	9529	9527	domain protein
COG1512	6431	5818	5104	5363	5945	6565	5617	6914	4061	7779	10221	7145	5499	8445	7017	7276	8698	of methanol dehydrogenase type
COG1513	0	0	0	0	0	0	0	0	1	0	0	0	0	0	0	0	0	Catalyzes the reaction of cyanate with bicarbonate to produce ammonia and carbon dioxide (By similarity)
COG1514	1113	2779	1062	1111	2034	1754	2164	1203	1029	3996	4210	3654	1292	4243	1593	2100	2916	2'-5' rna ligase
COG1515	78	107	563	1032	118	411	63	48	32	208	146	116	178	53	1772	44	28	Selectively cleaves double-stranded DNA at the second phosphodiester bond 3' to a deoxyinosine leaving behind the intact lesion on the nicked DNA. Acts in DNA repair (By similarity)
COG1516	5196	7485	2495	3675	7077	4322	5954	5866	3133	9556	9753	8209	5166	10360	3969	7629	7290	flagellar protein FliS
COG1517	0	0	0	0	0	0	0	0	0	0	0	0	0	0	0	0	0	CRISPR-Associated Protein
COG1518	8071	8766	6048	6217	8365	7821	6380	9545	6017	8299	10978	7604	8032	9431	7647	8659	9860	"CRISPR (clustered regularly interspaced short palindromic repeat), is an adaptive immune system that provides protection against mobile genetic elements (viruses, transposable elements and conjugative plasmids). CRISPR clusters contain sequences complementary to antecedent mobile elements and target invading nucleic acids. CRISPR clusters are transcribed and processed into CRISPR RNA (crRNA). Ac…
COG1519	2768	2467	3661	3169	2280	4406	1861	4257	2250	3632	5060	2763	3432	2039	4504	2737	4283	3-Deoxy-D-manno-octulosonic-acid transferase
COG1520	5469	4185	10832	16408	4399	10403	3105	3060	3019	5715	7312	5402	3493	5690	28456	3773	6244	"Part of the outer membrane protein assembly complex, which is involved in assembly and insertion of beta-barrel proteins into the outer membrane (By similarity)"
COG1521	8126	7295	5481	6162	8382	7166	6366	6185	5172	8280	9905	7515	9162	10486	7723	8679	9771	"Catalyzes the phosphorylation of pantothenate (Pan), the first step in CoA biosynthesis (By similarity)"
COG1522	10079	11819	8133	8570	11652	10347	11296	13568	7566	14989	19915	14028	12633	17191	11188	14404	15412	transcriptional regulator AsnC family
COG1523	7972	9941	4227	5413	8778	6176	7544	10583	4615	10987	13623	10594	5804	13233	7070	8878	9474	Glycogen debranching enzyme
COG1524	3962	5075	7325	9696	4815	8343	4202	4969	3292	6994	10125	6458	5652	6286	15004	4622	7577	type i phosphodiesterase nucleotide pyrophosphatase
COG1525	865	331	1148	1311	1628	977	521	217	535	408	462	416	3216	817	2221	803	976	nuclease
COG1526	466	196	1018	1249	875	713	234	688	379	760	283	382	1452	475	2071	658	621	Necessary for formate dehydrogenase activity (By similarity)
COG1527	4591	4393	1881	2877	5001	2816	4910	3833	2863	5922	6388	5848	5222	8819	3271	5977	5625	"ATP synthase, subunit"
COG1528	3593	2842	3530	2528	3020	4327	2837	4537	2841	4296	5831	3657	4784	3725	3707	3570	5233	"Stores iron in a soluble, non-toxic, readily available form. Important for iron homeostasis (By similarity)"
COG1529	6441	6254	3747	6652	7587	3617	6782	6603	4691	4641	4261	5046	9713	9915	7320	8955	6064	"Aldehyde oxidase and xanthine dehydrogenase, molybdopterin binding"
COG1530	5044	7245	5548	5692	6577	7246	5701	7127	4564	7949	9979	7206	7003	8665	7031	7903	9185	ribonuclease
COG1531	0	0	0	0	0	0	0	0	0	0	0	0	0	0	0	0	0	UPF0248 protein
COG1532	0	0	0	0	0	0	32	0	5	16	7	29	12	3	26	13	16	Rna-binding protein
COG1533	10172	9573	5772	7463	9924	8438	8346	7402	5343	11076	12336	10258	8230	13555	8712	9886	11531	radical SAM domain protein
COG1534	2880	5320	2380	2999	4754	3046	4757	3905	3276	5676	6179	5430	4648	8024	3318	6163	5492	Rna-binding protein
COG1535	1	1	1	0	2	2	1	1	4	2	2	2	3	3	1	3	1	isochorismatase
COG1536	6440	6926	1926	3246	6433	3956	4878	5670	2356	8709	9478	7591	3862	8737	3549	5024	5958	"FliG is one of three proteins (FliG, FliN, FliM) that forms the rotor-mounted switch complex (C ring), located at the base of the basal body. This complex interacts with the CheY and CheZ chemotaxis proteins, in addition to contacting components of the motor that determine the direction of flagellar rotation (By similarity)"
COG1537	0	0	0	0	0	0	0	0	0	0	0	0	0	0	0	0	0	"May function in recognizing stalled ribosomes, interact with stem-loop structures in stalled mRNA molecules, and effect endonucleolytic cleavage of the mRNA. May play a role in the release non-functional ribosomes and degradation of damaged mRNAs. Has endoribonuclease activity (By similarity)"
COG1538	34627	24232	34499	28564	27033	45646	19740	36109	23569	31482	46405	26701	39993	23341	38387	27933	46530	Membrane
COG1539	2766	2465	3744	3178	2226	4429	2042	4322	2230	3652	5105	2957	3346	2294	4656	2717	4405	dihydroneopterin aldolase
COG1540	323	265	299	188	368	183	484	160	211	307	362	404	472	663	333	364	485	lamb ycsf family protein
COG1541	12893	12018	10003	11119	14640	12095	11388	14399	7887	15421	21048	14209	17478	18025	16804	15362	16317	Phenylacetate-CoA ligase
COG1542	0	0	0	0	0	0	0	0	0	0	0	0	0	0	0	0	0	Protein of unknown function (DUF505)
COG1543	2048	110	19	66	712	35	96	926	18	188	45	102	213	80	35	60	47	hydrolase family 57
COG1544	8009	7823	6512	7178	8188	8040	6780	8652	5564	8767	11436	8260	8802	10263	9646	8770	10302	sigma 54 modulation protein ribosomal protein S30ea
COG1545	105	12	44	2	16	8	64	50	10	1	5	16	38	36	34	14	19	Nucleic-acid-binding protein containing a Zn-ribbon
COG1546	4327	3446	4715	4069	4242	5120	3758	5730	3782	4920	6393	4115	6170	5266	5590	6090	6597	competence damage-inducible protein
COG1547	16	1	50	0	4	3	15	2	11	3	2	2	9	3	1	5	2	Domain of unknown function (DUF309)
COG1548	0	0	0	0	0	0	0	0	0	0	0	0	0	0	0	0	0	H4MPT-linked C1 transfer pathway protein
COG1549	0	0	0	0	0	0	0	0	0	0	0	0	0	0	0	0	0	PUA domain containing protein
COG1550	258	245	201	178	563	208	259	74	253	297	185	244	1271	315	275	384	387	Protein of unknown function (DUF503)
COG1551	5404	8551	2557	3714	7651	4599	5922	6687	3196	9428	9671	8016	4929	10229	3888	7616	7009	regulation of carbohydrate metabolic process
COG1552	0	0	75	18	0	10	14	0	6	0	0	0	0	0	0	0	0	Ribosomal protein
COG1553	1	0	0	0	5	2	7	0	1	0	0	0	12	1	0	3	1	Part of a sulfur-relay system required for 2-thiolation of 5-methylaminomethyl-2-thiouridine (mnm(5)s(2)U) at tRNA wobble positions. Accepts sulfur from TusA and transfers it in turn to TusE (By similarity)
COG1554	11006	8083	4867	5082	8679	7742	7068	9868	4940	11083	14276	10062	6517	11976	5984	8865	11276	hydrolase family 65
COG1555	5702	7575	5656	6003	7023	7354	6473	7608	5201	8328	11118	7936	7233	9647	7563	8234	9778	Competence protein
COG1556	449	934	891	419	868	848	861	3716	956	2240	3556	1604	2046	773	798	1269	1307	Is involved in L-lactate degradation and allows cells to grow with lactate as the sole carbon source (By similarity)
COG1558	4623	6964	2038	3322	6216	4111	4971	4788	2408	8756	9563	7657	4675	8852	3603	5145	6171	flagellar basal-body rod protein flgc
COG1559	7761	7566	5329	5137	7965	7039	6606	8940	5282	9173	11110	8019	8587	9833	6025	8830	9641	Aminodeoxychorismate lyase
COG1560	2851	2515	4443	4200	2403	4896	1923	4315	2407	3724	5231	2834	3621	2192	6360	2902	4582	lipid a biosynthesis
COG1561	7324	7617	5646	5971	7635	7400	6583	8180	4871	8595	11232	7982	8276	9894	7585	8605	9663	YicC domain protein
COG1562	138	27	1194	1938	46	761	78	89	59	90	232	120	71	62	3576	19	24	phytoene synthase
COG1563	775	2477	671	931	1775	1570	1775	1012	815	3557	4112	3282	585	3803	1281	1743	2548	H antiporter subunit B
COG1564	5091	5941	2883	3118	5699	3709	5423	7791	3434	7049	9580	6816	5075	8518	3764	6709	6761	thiamine diphosphokinase activity
COG1565	89	123	1114	2000	120	787	63	631	57	788	265	285	324	135	3579	212	32	"NADH dehydrogenase ubiquinone complex I, assembly factor 7"
COG1566	16389	14111	18281	18199	15673	21919	11704	17466	11736	17492	23449	14865	22146	16113	26550	16688	22773	secretion protein HlyD family
COG1567	1101	2596	869	1051	1922	1615	1835	1047	1027	3730	4109	3374	761	3771	1413	1778	2678	"CRISPR-associated RAMP protein, Csm4 family"
COG1568	0	0	0	0	0	0	0	0	0	0	0	0	0	0	0	0	0	Protein of unknown function DUF43
COG1569	893	2585	1088	1030	1833	1780	1847	1076	959	3691	4098	3345	943	3848	1405	2039	2936	PilT protein domain protein
COG1570	8012	7838	6060	6246	8208	7692	6815	9271	5553	9331	11335	8359	8945	10342	7925	8962	10335	"Bidirectionally degrades single-stranded DNA into large acid-insoluble oligonucleotides, which are then degraded further into small acid-soluble oligonucleotides (By similarity)"
COG1571	105	12	44	2	16	8	65	50	10	1	5	16	39	36	34	14	19	"ATP-dependent agmatine transferase that catalyzes the formation of 2-agmatinylcytidine (agm2C) at the wobble position (C34) of tRNA(Ile2), converting the codon specificity from AUG to AUA (By similarity)"
COG1572	18	69	34	34	17	10	54	14	23	55	36	73	48	63	82	50	38	domain protein
COG1573	3711	3410	2515	3578	3542	2841	3023	3206	1922	5280	5153	4635	2859	5634	5797	2987	3851	uracil-dna glycosylase
COG1574	3280	4350	3287	4654	5208	3454	4966	2931	3598	5705	6311	5656	6324	8543	5733	6213	6184	amidohydrolase
COG1575	2950	2446	4404	4078	2581	5094	2005	4037	2644	2912	5210	2724	4268	2235	6420	2726	5033	"1,4-dihydroxy-2-naphthoate octaprenyltransferase"
COG1576	5948	7830	6017	6315	7635	7698	6783	8358	5558	9337	11324	8355	8901	10369	7921	8983	10298	rRNA processing
COG1577	132	157	704	1035	38	674	117	696	739	78	118	151	603	189	1916	89	704	mevalonate kinase
COG1578	1035	2618	865	1207	2382	1754	1927	1655	1077	4294	4192	3587	1785	4003	1504	2224	2853	Protein of unknown function DUF89
COG1579	7435	4077	5801	5147	5285	7788	3116	5911	4037	5014	6570	3992	6430	3613	6655	4315	7529	Zn-ribbon protein
COG1580	4451	309	327	357	2343	402	334	2481	347	983	272	474	2228	543	292	682	588	Flagellar basal body-associated protein flil
COG1581	105	12	44	2	16	8	64	50	10	1	5	16	38	36	34	14	19	"Binds double-stranded DNA tightly but without sequence specificity. It is distributed uniformly and abundantly on the chromosome, suggesting a role in chromatin architecture. However, it does not significantly compact DNA. Binds rRNA and mRNA in vivo. May play a role in maintaining the structural and functional stability of RNA, and, perhaps, ribosomes (By similarity)"
COG1582	3845	5474	1587	2806	4405	3387	4557	3183	1894	7770	9254	7206	2446	8305	3269	4147	5586	flagellar FlbD family protein
COG1583	1440	2684	1083	1192	2158	1672	1977	1092	1296	3839	4231	3579	994	4005	1585	1937	3057	endonuclease activity
COG1584	98	135	50	72	159	43	108	44	160	201	55	112	425	138	136	213	66	gpr1 fun34 YaaH family protein
COG1585	4856	5742	2897	3038	5835	3653	5051	7927	2888	7223	8903	6543	5130	8258	3485	6540	6358	Membrane
COG1586	340	369	280	263	343	128	729	225	323	541	421	722	696	1012	534	495	675	"Catalyzes the decarboxylation of S-adenosylmethionine to S-adenosylmethioninamine (dcAdoMet), the propylamine donor required for the synthesis of the polyamines spermine and spermidine from the diamine putrescine (By similarity)"
COG1587	3131	2822	3876	3425	2676	4644	2269	4535	2588	3920	5227	3228	4270	2877	4806	3004	4685	synthase
COG1588	0	0	0	0	0	0	0	0	0	0	0	0	0	0	0	0	0	"Part of ribonuclease P, a protein complex that generates mature tRNA molecules by cleaving their 5'-ends (By similarity)"
COG1589	5411	5568	3194	4164	6215	3817	5071	5092	3543	5982	6447	5796	6147	8540	5145	6590	6263	"Essential cell division protein. May link together the upstream cell division proteins, which are predominantly cytoplasmic, with the downstream cell division proteins, which are predominantly periplasmic. May control correct divisome assembly (By similarity)"
COG1590	0	0	0	0	0	0	0	0	0	0	0	0	0	0	0	0	0	tRNA-yW synthesizing protein 3 homolog (S. cerevisiae)
COG1591	152	39	115	76	386	156	94	14	59	46	85	66	813	123	56	122	247	Holliday junction resolvase
COG1592	17736	18439	12075	13569	19798	16478	17014	16258	12417	21224	26897	20253	21061	27836	16630	22474	24211	Rubrerythrin
COG1593	14534	9184	4858	10248	13196	6017	11104	11051	7034	10329	10350	9841	16280	16314	9727	12862	10372	trap dicarboxylate transporter dctm subunit
COG1594	0	0	0	0	0	0	0	0	0	0	0	0	0	0	0	0	0	DNA-dependent RNA polymerase catalyzes the transcription of DNA into RNA using the four ribonucleoside triphosphates as substrates (By similarity)
COG1595	72444	97080	74881	84259	91960	92336	91080	100365	58698	124483	163385	120362	91231	144033	122500	114024	124303	RNA Polymerase
COG1596	7653	4639	8279	8079	5512	9872	3808	8212	4427	5985	10594	5456	7628	4392	12610	5214	9085	polysaccharide transmembrane transporter activity
COG1597	9501	13156	10189	10996	10963	13912	11660	13380	9407	15685	21589	14895	12870	17200	14360	13476	17806	diacylglycerol kinase
COG1598	3162	6064	2170	2857	5611	3364	4152	4568	2957	5067	5216	4832	3995	7181	2774	5904	5042	family UPF0150
COG1599	0	0	0	0	0	0	0	0	0	0	0	0	0	0	0	0	0	DNA replication
COG1600	3714	4959	4294	4033	4010	5994	4184	4762	3133	6765	9415	6365	4287	6450	6134	4450	7222	"Catalyzes the conversion of epoxyqueuosine (oQ) to queuosine (Q), which is a hypermodified base found in the wobble positions of tRNA(Asp), tRNA(Asn), tRNA(His) and tRNA(Tyr) (By similarity)"
COG1601	0	0	0	0	0	0	0	0	0	0	0	0	0	0	0	0	0	translation Initiation Factor
COG1602	0	0	0	0	0	0	0	0	0	0	0	0	0	0	0	0	0	Archaeal protein of unknown function (DUF650)
COG1603	0	0	0	0	0	0	0	0	0	0	0	0	0	0	0	0	0	"Part of ribonuclease P, a protein complex that generates mature tRNA molecules by cleaving their 5'-ends (By similarity)"
COG1604	0	0	546	968	2	376	0	18	21	36	112	48	0	4	1768	0	2	"Crispr-associated ramp protein, Cmr6 family"
COG1605	1067	611	1162	1519	1378	973	860	978	1000	1228	747	1232	2742	1960	2627	1186	1338	Chorismate mutase
COG1606	2649	5214	2672	3874	5080	3419	4310	3599	2702	5503	5433	5166	4823	7398	4703	5865	5313	pp-loop domain protein
COG1607	1370	3104	1587	2434	2564	2362	2569	2202	1772	4927	4680	4193	2182	4884	3663	2689	3066	thioesterase Superfamily protein
COG1608	0	0	0	0	0	0	0	0	0	0	0	0	0	0	0	0	0	Aspartate glutamate uridylate kinase
COG1609	71115	98396	41208	58060	90031	65442	80523	81591	48336	120246	138856	112257	61622	149102	72311	99315	104239	Transcriptional regulator
COG1610	7042	7249	5327	5676	7366	7387	5693	8356	4839	7937	9920	7190	7157	8810	6980	7824	9464	gatB Yqey
COG1611	3407	2784	4543	4342	2919	5018	2272	4033	3051	3384	5330	2996	4810	2584	6684	2850	4602	decarboxylase
COG1612	24	1	607	968	6	379	16	22	33	40	116	52	11	7	1769	6	5	Catalyzes the oxidation of the C8 methyl side group on heme O porphyrin ring into a formyl group (By similarity)
COG1613	344	1267	728	1184	726	820	311	1057	267	198	217	213	136	139	1908	455	140	Sulfate ABC transporter periplasmic sulfate-binding protein
COG1614	3	0	0	2	5	4	0	3	1	3	0	5	5	5	1	6	5	"Part of a complex that catalyzes the reversible cleavage of acetyl-CoA, allowing autotrophic growth from CO(2) (By similarity)"
COG1615	277	1192	153	168	672	345	166	918	190	45	68	63	61	85	102	372	47	Uncharacterised protein family (UPF0182)
COG1617	0	0	0	0	0	0	0	0	0	0	0	0	0	0	0	0	0	KEOPS complex Cgi121-like subunit
COG1618	108	217	203	150	131	73	398	93	185	297	334	380	380	488	296	288	261	"Has nucleotide phosphatase activity towards ATP, GTP, CTP, TTP and UTP. May hydrolyze nucleoside diphosphates with lower efficiency (By similarity)"
COG1619	3004	6995	2559	3374	5742	4319	5152	4541	3343	8321	8724	7542	3367	9700	3885	6823	7290	"Peptidase U61, LD-carboxypeptidase A"
COG1620	922	304	1272	1473	1320	1072	407	986	917	948	474	627	2726	805	2491	1052	1496	L-Lactate permease
COG1621	8760	18966	7753	9586	14669	14282	14175	13312	9159	22890	27362	21357	11263	25671	11075	15921	21077	Hydrolase
COG1622	159	54	682	977	68	395	92	85	188	68	133	83	263	113	1906	174	43	Subunits I and II form the functional core of the enzyme complex. Electrons originating in cytochrome c are transferred via heme a and Cu(A) to the binuclear center formed by heme a3 and Cu(B) (By similarity)
COG1623	15	71	37	30	40	12	88	17	35	68	47	97	59	81	117	69	60	Participates in a DNA-damage check-point. DisA forms globular foci that rapidly scan along the chromosomes searching for lesions (By similarity)
COG1624	7696	7614	5740	5960	7734	7464	6450	8538	5409	8437	10646	7999	8094	9958	7772	8292	9806	TIGR00159 family
COG1625	2329	3940	1784	2634	4010	2538	4268	2698	2373	5388	5416	5245	3808	7680	2962	5345	5007	oxidoreductase
COG1626	2753	2482	683	931	2371	1584	1775	1916	832	3614	4105	3317	657	3760	1308	1759	2600	trehalase
COG1627	0	0	0	0	0	0	0	0	0	0	0	0	0	0	0	0	0	Protein of unknown function (DUF515)
COG1628	0	0	0	0	0	0	0	0	0	0	0	0	0	0	0	0	0	UPF0215 protein
COG1629	46536	45882	58349	37482	38179	76466	38340	97139	37104	66693	126148	60954	57719	39309	54417	49794	85358	receptor
COG1630	0	0	0	0	0	0	0	0	0	0	0	0	0	0	0	0	0	NurA domain-containing protein
COG1631	0	0	0	0	0	0	0	0	0	0	0	0	0	0	0	0	0	Ribosomal protein
COG1632	0	0	0	0	0	0	0	0	0	0	0	0	0	0	0	0	0	Ribosomal protein L15
COG1633	940	1254	1112	2333	1188	1000	1591	740	908	1487	1009	1503	2192	2282	3102	1118	1200	Rubrerythrin
COG1634	0	0	0	0	0	0	0	0	0	0	0	0	0	0	0	0	0	"Catalyzes the transfer of pyrophosphate from ATP to 6- hydroxymethyl-7,8-dihydropterin (6-HMD), leading to 6- hydroxymethyl-7,8-dihydropterin diphosphate (6-HMDP) (By similarity)"
COG1635	17	4	10	6	17	10	7	2	20	30	33	25	42	33	12	50	32	"Involved in biosynthesis of the thiamine precursor thiazole. Catalyzes the conversion of NAD and glycine to adenosine diphosphate 5-(2-hydroxyethyl)-4-methylthiazole-2-carboxylic acid (ADT), an adenylated thiazole intermediate. The reaction includes an iron-dependent sulfide transfer from a conserved cysteine residue of the protein to a thiazole intermediate. The enzyme can only undergo a single…
COG1636	4919	5458	2905	4073	6100	3654	4781	5479	3233	6499	6281	5712	5639	8259	5108	6559	5657	DNA integration recombination invertion protein
COG1637	8	0	25	5	5	5	1	1	3	0	2	1	1	1	2	7	7	Cleaves both 3' and 5' ssDNA extremities of branched DNA structures (By similarity)
COG1638	16518	8978	4719	10666	13641	6016	10956	11869	6976	10074	10367	9331	16209	15846	10001	12837	10053	"Trap dicarboxylate transporter, dctp subunit"
COG1639	2593	596	285	477	1516	179	332	1660	731	1268	226	558	1593	571	526	952	212	HDOD domain
COG1640	9461	7830	6203	7706	7819	7867	7180	9378	5198	8901	13740	8511	7994	10253	9978	9083	10219	4-alpha-glucanotransferase
COG1641	2627	4987	2635	3714	4787	3278	4241	3504	2556	5415	5402	4945	4587	7032	4661	5769	5006	UPF0272 protein
COG1643	4182	124	1473	2076	1673	1017	137	1886	316	190	349	190	1189	274	3742	424	456	helicase
COG1644	0	0	0	0	0	0	0	0	0	0	0	0	0	0	0	0	0	DNA-dependent RNA polymerase catalyzes the transcription of DNA into RNA using the four ribonucleoside triphosphates as substrates
COG1645	0	0	0	0	0	0	0	0	0	0	0	0	0	0	0	0	0	Sjogrens syndrome scleroderma autoantigen 1
COG1646	16	1	50	0	4	3	15	2	10	2	2	1	9	3	1	5	2	Prenyltransferase that catalyzes the transfer of the geranylgeranyl moiety of geranylgeranyl diphosphate (GGPP) to the C3 hydroxyl of sn-glycerol-1-phosphate (G1P). This reaction is the first ether-bond-formation step in the biosynthesis of archaeal membrane lipids (By similarity)
COG1647	828	342	802	403	1233	532	530	220	658	500	334	524	2513	777	556	733	931	carboxylesterase (ec 3.1.1.1)
COG1648	2640	4998	1830	2747	5006	2993	4026	3542	2562	5185	5136	4797	4559	7142	2687	5581	5019	Multifunctional enzyme that catalyzes the SAM-dependent methylation of uroporphyrinogen III at position C-2 and C-7 to form precorrin-2 and then position C-12 or C-18 to form trimethylpyrrocorphin 2. It also catalyzes the conversion of precorrin-2 into siroheme. This reaction consists of the NAD- dependent oxidation of precorrin-2 into sirohydrochlorin and its subsequent ferrochelation into siroh…
COG1649	4510	6084	6013	5507	5319	7337	5610	8562	3967	8980	13902	8101	6115	8502	8675	7690	9185	carbohydrate metabolic process
COG1650	0	0	0	0	0	0	0	0	0	0	0	0	0	0	0	0	0	Hydrolyzes D-tyrosyl-tRNA(Tyr) into D-tyrosine and free tRNA(Tyr) (By similarity)
COG1651	543	341	892	314	696	510	330	208	440	399	203	207	1725	463	344	767	859	Thiol disulfide interchange protein
COG1652	6245	4812	1769	1999	5390	2525	3963	5112	2192	5288	5157	4815	3280	6674	2489	5290	4404	domain protein
COG1653	135049	263921	81015	117457	215767	164270	206809	150839	104380	357859	401161	328914	110222	408161	144949	230789	276502	transporter activity
COG1654	0	0	0	0	0	0	0	0	0	0	0	0	0	0	0	0	0	biotin-[acetyl-CoA-carboxylase] ligase activity
COG1655	2247	1257	158	189	1272	347	211	1822	204	92	94	119	116	150	179	406	70	Uncharacterized protein conserved in bacteria (DUF2225)
COG1656	0	0	0	0	0	0	0	0	0	0	0	0	0	0	0	0	0	Pfam:DUF82
COG1657	1	1	1	0	2	1	1	1	5	3	2	2	3	3	1	3	1	Squalene--hopene cyclase
COG1658	808	493	688	418	673	380	940	606	1030	664	772	959	1529	1463	883	783	1160	ribonuclease M5 activity
COG1659	130	21	29	19	224	52	48	39	10	6	8	29	92	132	36	44	141	linocin_m18 bacteriocin protein
COG1660	3414	6206	3245	3304	5578	3983	5585	6925	3712	7254	9730	6906	6364	8785	3967	7119	7213	Displays ATPase and GTPase activities (By similarity)
COG1661	2302	210	102	208	936	148	230	994	131	312	253	221	739	368	338	219	196	DNA-binding protein
COG1662	4	0	0	0	28	9	22	0	2	2	0	2	23	2	0	16	6	IS1 Transposase
COG1663	2767	2467	3661	3169	2280	4406	1861	4257	2250	3631	5060	2762	3409	2028	4503	2736	4283	"Transfers the gamma-phosphate of ATP to the 4'-position of a tetraacyldisaccharide 1-phosphate intermediate (termed DS-1- P) to form tetraacyldisaccharide 1,4'-bis-phosphate (lipid IVA) (By similarity)"
COG1664	8291	6626	2856	4383	7055	4543	4283	6415	2199	8470	9302	7402	3611	8191	6556	4806	5738	integral membrane protein CcmA involved in cell shape determination
COG1665	0	0	0	0	0	0	0	0	0	0	0	0	0	0	0	0	0	DNA polymerase beta domain protein region
COG1666	331	224	113	219	558	133	174	92	237	284	97	228	535	317	174	289	219	UPF0234 protein
COG1667	0	0	0	0	0	0	0	0	0	0	0	0	0	0	0	0	0	Uncharacterized protein conserved in archaea (DUF2226)
COG1668	2643	5006	1909	2550	4734	2958	3930	3891	2678	5116	5229	5047	3402	7260	2858	5589	5180	(ABC) transporter
COG1669	2078	5622	1597	1849	4298	2894	3544	3345	1680	4930	5736	4777	3144	5409	2279	3863	3901	DNA polymerase beta domain protein region
COG1670	29566	54039	25959	32626	45785	41550	42677	33956	27319	68128	78404	63001	32765	78653	41467	50799	60898	-acetyltransferase
COG1671	4105	4305	1540	1599	4594	2404	3218	3974	1918	4600	4656	4115	2413	6109	2042	4692	4022	UPF0178 protein
COG1672	4253	4420	3155	3144	4100	4639	2299	3141	2889	2324	3835	2413	3908	2952	3357	3191	4655	Archaeal ATPase
COG1673	0	0	0	0	0	0	0	0	0	0	0	0	0	0	0	0	0	UPF0310 protein
COG1674	10970	12214	8841	10189	12627	10839	11653	12440	9027	15353	17560	14269	14118	19110	13119	14831	15934	cell division protein FtsK
COG1675	0	0	0	0	0	0	0	0	0	0	0	0	0	0	0	0	0	"Transcription factor that plays a role in the activation of archaeal genes transcribed by RNA polymerase. Facilitates transcription initiation by enhancing TATA-box recognition by TATA-box-binding protein (Tbp), and transcription factor B (Tfb) and RNA polymerase recruitment. Not absolutely required for transcription in vitro, but particularly important in cases where Tbp or Tfb function is not …
COG1676	105	12	44	2	16	8	64	50	10	1	5	16	38	36	34	14	19	"sites to release the intron. The products are an intron and two tRNA half-molecules bearing 2',3' cyclic phosphate and 5'-OH termini. Recognizes a pseudosymmetric substrate in which 2 bulged loops of 3 bases are separated by a stem of 4 bp (By similarity)"
COG1677	4470	6925	1923	3246	5830	3956	4877	4774	2348	8709	9478	7591	3862	8729	3548	5023	5924	flagellar hook-basal body complex protein fliE
COG1678	74	30	590	987	147	457	48	51	65	128	200	196	218	165	1834	145	142	UPF0301 protein
COG1679	453	339	222	887	651	395	707	270	369	369	497	419	1517	862	410	438	460	Aconitase subunit 1
COG1680	15032	29867	14076	18406	24238	22773	23037	16057	13235	40217	45221	37296	13664	44973	26466	25846	33431	Beta-lactamase
COG1681	0	0	0	0	0	0	0	0	0	0	0	0	0	0	0	0	0	K07325 archaeal flagellin FlaB
COG1682	4687	8080	4013	5847	7711	5400	6817	4963	4430	9514	10578	8873	6893	12166	6876	8339	8524	ABC-2 type transporter
COG1683	3768	3293	1607	2213	3623	2228	3322	2410	1857	4571	5613	4416	3446	5673	2596	3204	4189	conserved protein
COG1684	4196	5736	1794	3084	5165	3600	4735	3856	2168	8669	9423	7545	3820	8578	3472	4658	5898	Role in flagellar biosynthesis (By similarity)
COG1685	0	0	0	0	0	0	0	0	0	0	0	0	0	0	0	0	0	shikimate kinase
COG1686	13879	22751	10909	16399	21596	15144	21031	16562	12538	26463	29306	25327	20552	36395	19682	26178	25115	Carboxypeptidase
COG1687	3608	2433	1137	1833	3287	1131	2516	3894	1555	2301	1737	1687	3285	3312	1416	4056	2158	Branched-chain amino acid
COG1688	0	0	0	0	0	0	0	0	0	0	0	0	0	0	0	0	0	crispr-associated protein cas5
COG1689	0	0	0	0	0	0	0	0	0	0	0	0	0	0	0	0	0	NA
COG1690	2214	3660	2759	4346	3726	3037	3707	2448	2083	5212	5437	4722	3646	6680	6242	5121	4477	"Catalytic subunit of the tRNA-splicing ligase complex that acts by directly joining spliced tRNA halves to mature-sized tRNAs by incorporating the precursor-derived splice junction phosphate into the mature tRNA as a canonical 3',5'- phosphodiester. May act as a RNA ligase with broad substrate specificity, and may function toward other RNAs (By similarity)"
COG1691	2514	5192	2636	3854	4870	3364	4260	3556	2680	5492	5421	5135	4732	7216	4665	5813	5128	1-(5-phosphoribosyl)-5-amino-4-imidazole- carboxylate (AiR) carboxylase
COG1692	644	614	1050	1450	821	615	824	311	593	891	857	998	1520	1247	2561	826	489	metallophosphoesterase
COG1693	0	0	0	0	0	0	0	0	0	0	0	0	0	0	0	0	0	Domain of unknown function DUF128
COG1694	3119	2691	3406	2366	2510	4277	2324	4085	2985	3083	5187	3058	3756	2840	3107	2779	4765	MazG family
COG1695	14493	21489	11078	14232	20573	15711	20969	14087	13356	26877	28984	26308	19379	36486	17331	23897	26481	Transcriptional regulator
COG1696	11163	20420	10540	13400	18194	15753	17416	16412	10782	26476	30132	23633	15706	30416	16952	22356	23421	Membrane bOund o-acyl transferase mboat family protein
COG1697	0	0	0	0	0	0	32	0	5	16	7	29	12	3	26	13	16	"DNA topoisomerase VI, subunit A"
COG1698	0	0	0	0	0	0	0	0	0	0	0	0	0	0	0	0	0	UPF0147 protein
COG1699	4290	5796	1843	3216	5381	3649	4773	4475	2232	9335	9456	7765	3992	8763	3516	4883	5931	"Binds to the C-terminal region of flagellin, which is implicated in polymerization, and participates in the assembly of the flagellum (By similarity)"
COG1700	16	16	3	11	91	11	20	18	6	13	19	61	59	21	10	26	15	Protein of unknown function (DUF524)
COG1701	0	0	0	0	0	0	0	0	0	0	0	0	0	0	0	0	0	ligase activity
COG1702	7911	7756	6009	6100	7988	7637	6776	8625	5483	8654	11290	8124	8783	10209	7873	8738	10288	Phoh family
COG1703	2568	1685	2254	1906	1963	3434	1270	814	1812	1721	3242	1602	2830	1718	2325	1849	3670	lAO AO transport system ATPase
COG1704	8513	7660	6159	5063	7182	9389	5036	7593	5332	7917	10586	7139	6413	7531	6371	6141	10467	LemA family
COG1705	3087	2976	3199	2541	2695	4633	2467	4717	3332	3316	5244	3489	4486	3621	3203	2907	5781	flagellar rod assembly protein muramidase flgj
COG1706	357	261	209	279	762	230	192	674	273	911	166	354	1375	347	204	526	316	Assembles around the rod to form the L-ring and probably protects the motor basal body from shearing forces during rotation (By similarity)
COG1707	0	0	0	0	0	0	0	0	0	0	0	0	0	0	0	0	0	Amino acid-binding act domain protein
COG1708	0	1	4	0	6	0	3	2	9	0	1	0	0	1	1	1	34	DNA polymerase beta domain protein region
COG1709	269	55	119	62	386	96	130	91	44	68	273	200	242	425	172	201	173	Transcriptional regulator (XRE family
COG1710	0	0	0	0	0	0	0	0	0	0	0	0	0	0	0	0	0	NA
COG1711	0	0	0	0	0	0	0	0	0	0	0	0	0	0	0	0	0	NA
COG1712	339	278	301	812	335	360	454	217	256	327	394	229	854	563	666	422	388	Specifically catalyzes the NAD or NADP-dependent dehydrogenation of L-aspartate to iminoaspartate (By similarity)
COG1713	5652	7786	2816	3882	7179	4656	6526	5931	4040	9167	10038	8678	5217	11702	4470	7719	8294	Metal Dependent Phosphohydrolase
COG1714	350	276	1791	3235	673	1313	152	177	273	483	550	530	333	412	5480	258	299	rdd domain containing protein
COG1715	1047	3732	851	1109	2427	1907	1942	1938	1021	3628	4137	3363	684	3834	1432	2121	2665	restriction
COG1716	4954	4907	3146	4682	5375	3692	4029	4577	2676	5222	5405	5013	3330	7421	6495	5484	5036	fha domain-containing protein
COG1717	0	0	0	0	0	0	0	0	0	0	0	0	0	0	0	0	0	(ribosomal) protein
COG1718	0	0	0	0	0	0	0	0	1	0	0	0	0	0	0	0	0	serine threonine-protein kinase
COG1719	257	52	158	78	403	164	157	66	73	50	100	89	853	161	90	138	269	"4-vinyl reductase, 4VR"
COG1720	3422	1797	1712	1665	2608	1202	2882	5179	1591	2853	4667	2820	3183	3603	2054	3998	2851	family UPF0066
COG1721	7540	8474	9093	11544	8184	10443	7351	8172	5075	11833	15494	11107	6928	12548	19037	9323	11401	Conserved protein
COG1722	4067	4651	2315	2785	4417	3140	3475	3673	2186	4825	5871	4630	3757	5668	4213	3737	4628	"Bidirectionally degrades single-stranded DNA into large acid-insoluble oligonucleotides, which are then degraded further into small acid-soluble oligonucleotides (By similarity)"
COG1723	78	107	18	64	114	35	62	30	10	171	34	68	178	50	5	42	26	Required for meiotic nuclear division 1 homolog (S. cerevisiae)
COG1724	610	1500	330	461	1205	558	525	1163	494	333	403	603	721	1070	458	708	524	ycfa family
COG1725	16393	26737	11870	14447	24421	18407	22830	20464	14439	31451	35598	30036	19891	40342	16656	28262	30331	"Transcriptional regulator, GntR family"
COG1726	2593	2309	2835	2010	1978	3894	1801	3576	1955	2854	4875	2478	2874	1788	2544	2236	4059	"NQR complex catalyzes the reduction of ubiquinone-1 to ubiquinol by two successive reactions, coupled with the transport of Na( ) ions from the cytoplasm to the periplasm. NqrA to NqrE are probably involved in the second step, the conversion of ubisemiquinone to ubiquinol (By similarity)"
COG1727	0	0	0	0	0	0	0	0	0	0	0	0	0	0	0	0	0	Ribosomal protein
COG1728	1981	73	35	31	614	27	100	911	36	76	43	109	85	119	112	81	56	Protein of unknown function (DUF327)
COG1729	12360	5802	4900	5430	8477	6763	3669	6600	3650	5814	6366	5256	6887	6379	7967	5023	7030	tol-Pal system protein YbgF
COG1730	0	0	0	0	0	0	0	0	0	0	0	0	0	0	0	0	0	"Molecular chaperone capable of stabilizing a range of proteins. Seems to fulfill an ATP-independent, HSP70-like function in archaeal de novo protein folding (By similarity)"
COG1731	0	0	0	0	0	0	0	0	0	0	0	0	0	0	0	0	0	riboflavin synthase (EC 2.5.1.9)
COG1732	1269	3085	1230	1401	2743	1999	2638	1553	1666	4141	4517	4182	2495	5071	1876	2395	3653	(ABC) transporter
COG1733	8500	15067	8634	11215	13101	12470	12532	12437	8781	17671	20942	16591	13501	20861	13961	14495	17543	"transcription, DNA-dependent"
COG1734	5523	2785	4290	3526	4578	5067	2430	5311	2955	3921	5497	3177	7434	2844	5174	3761	5408	Transcription factor that acts by binding directly to the RNA polymerase (RNAP). Required for negative regulation of rRNA expression and positive regulation of several amino acid biosynthesis promoters
COG1735	242	183	134	162	244	202	398	171	240	249	333	274	438	450	202	314	256	phosphotriesterase-related protein
COG1736	0	0	0	0	0	0	0	0	0	0	0	0	0	0	0	0	0	diphthamide biosynthesis protein
COG1737	7726	12012	5764	10158	12060	7444	13801	9735	9411	14070	15242	13925	14407	22904	10072	16630	14812	Transcriptional regulator
COG1738	2519	767	1156	381	1156	748	689	4344	690	1998	3491	1555	932	646	774	1097	1305	Membrane
COG1739	7741	7705	5423	5180	7967	7221	6443	9134	5509	9094	10579	8143	8361	10068	6053	8632	9996	"protein family UPF0029, Impact, N-terminal protein"
COG1740	817	546	657	526	1623	609	550	1434	746	1852	457	774	3227	1081	651	1461	1026	small subunit
COG1741	2781	1665	2971	2899	2370	3956	1386	871	2042	1610	1800	1459	3670	1878	4193	2094	3543	pirin domain protein
COG1742	15	0	48	0	5	3	19	1	7	0	0	0	17	1	0	3	2	UPF0060 membrane protein
COG1743	0	0	3	0	0	0	0	563	0	528	1	114	140	72	36	166	2	DNA methylase
COG1744	10824	7290	4276	7408	9481	5112	8174	8673	4838	7998	8858	7648	10027	12723	7581	10711	9151	basic membrane
COG1745	0	0	0	0	0	0	0	0	0	0	0	0	0	0	0	0	0	Uncharacterised protein family UPF0058
COG1746	0	0	0	0	0	0	0	0	0	0	0	0	0	0	0	0	0	"Catalyzes the addition and repair of the essential 3'- terminal CCA sequence in tRNAs without using a nucleic acid template. Adds these three nucleotides in the order of C, C, and A to the tRNA nucleotide-73, using CTP and ATP as substrates and producing inorganic pyrophosphate (By similarity)"
COG1747	1971	1	546	968	599	376	0	912	21	37	112	48	24	22	1768	1	2	"Necessary for efficient RNA polymerase transcription elongation past template-encoded arresting sites. The arresting sites in DNA have the property of trapping a certain fraction of elongating RNA polymerases that pass through, resulting in locked ternary complexes. Cleavage of the nascent transcript by cleavage factors such as GreA or GreB allows the resumption of elongation from the new 3'term…
COG1748	4816	5539	6085	5443	5756	6633	4860	9530	4134	6668	10060	5960	8040	6162	8253	7116	7533	saccharopine dehydrogenase
COG1749	3004	1807	618	880	2905	823	809	3178	820	1978	1053	939	3151	941	614	1717	849	"flagellar hook protein, FlgE"
COG1750	0	0	0	0	0	0	0	0	0	0	0	0	0	0	0	0	0	"Peptidase S16, lon domain protein"
COG1751	153	40	118	77	392	156	95	16	67	46	86	66	813	123	57	124	281	"Pyruvate kinase, alpha/beta domain"
COG1752	6836	6074	5271	5373	6543	6839	5501	7074	4444	8015	10291	7433	6528	9266	7175	7751	9160	K07001 NTE family protein
COG1753	0	0	0	0	0	0	0	0	0	0	0	0	0	0	0	0	0	Possibly the antitoxin component of a toxin-antitoxin (TA) module
COG1754	1970	1	0	0	597	0	0	894	0	0	0	0	0	7	0	0	0	"Releases the supercoiling and torsional tension of DNA, which is introduced during the DNA replication and transcription, by transiently cleaving and rejoining one strand of the DNA duplex. Introduces a single-strand break via transesterification at a target site in duplex DNA. The scissile phosphodiester is attacked by the catalytic tyrosine of the enzyme, resulting in the formation of a DNA-(5…
COG1755	15	0	48	0	2	2	13	1	6	0	0	0	5	0	0	2	1	isoprenylcysteine carboxyl methyltransferase
COG1756	0	0	0	0	0	0	0	0	0	0	0	0	0	0	0	0	0	Methyltransferase involved in ribosomal biogenesis. Specifically catalyzes the N1-methylation of the pseudouridine corresponding to position 914 in M.jannaschii 16S rRNA (By similarity)
COG1757	11867	14753	8841	10607	14635	11541	14154	13455	10196	15985	19036	15887	16892	22278	11758	17139	18015	Na H antiporter
COG1758	4869	5156	2312	2769	5558	3167	4435	4791	2980	5513	5545	5104	5043	7518	3174	6023	5522	Promotes RNA polymerase assembly. Latches the N- and C- terminal regions of the beta' subunit thereby facilitating its interaction with the beta and alpha subunits (By similarity)
COG1759	0	0	0	0	0	0	0	0	0	0	0	0	0	0	0	0	0	Catalyzes the ATP- and formate-dependent formylation of 5-aminoimidazole-4-carboxamide-1-beta-d-ribofuranosyl 5'- monophosphate (AICAR) to 5-formaminoimidazole-4-carboxamide-1- beta-d-ribofuranosyl 5'-monophosphate (FAICAR) in the absence of folates (By similarity)
COG1760	6941	10868	7078	8198	9631	9762	9139	9482	7365	12550	15262	12017	10079	15079	9938	10998	13763	L-serine dehydratase
COG1761	0	0	0	0	0	0	0	0	0	0	0	0	0	0	0	0	0	DNA-dependent RNA polymerase catalyzes the transcription of DNA into RNA using the four ribonucleoside triphosphates as substrates
COG1762	11449	5033	3404	5250	8399	3697	5840	7918	4229	6721	6525	6503	6634	10942	6737	9173	7680	PTS System
COG1763	976	1569	650	562	1610	766	513	1681	593	1018	344	474	1986	689	629	1099	679	Molybdopterin-guanine dinucleotide biosynthesis protein
COG1764	49	13	1208	1941	14	768	55	75	82	76	239	112	43	26	3538	30	18	Organic hydroperoxide resistance protein
COG1765	2852	1647	2986	2931	2443	3954	1428	929	1912	1595	3448	1642	3529	1962	4180	1949	4020	osmC family
COG1766	4470	6925	1923	3246	5830	3956	4877	4774	2348	8709	9478	7591	3862	8729	3548	5023	5924	The M ring may be actively involved in energy transduction (By similarity)
COG1767	111	169	240	703	107	303	242	253	120	143	129	121	350	204	336	199	521	triphosphoribosyl-dephospho-CoA synthase
COG1768	518	561	421	426	667	254	1150	280	443	854	1382	1067	1714	1507	754	1040	884	Calcineurin-like phosphoesterase
COG1769	0	0	0	0	0	0	0	0	0	0	0	0	0	0	0	0	0	CRISPR-associated protein Cmr3
COG1770	24	12	563	982	99	393	19	34	26	49	120	101	58	14	1776	30	17	Oligopeptidase b
COG1771	0	0	0	0	0	0	0	0	0	0	0	0	0	0	0	0	0	Protein of unknown function (DUF530)
COG1772	0	0	0	0	0	0	0	0	0	0	0	0	0	0	0	0	0	Protein of unknown function (DUF531)
COG1773	8411	7861	5648	5302	8478	7373	7003	8362	5638	8900	11454	8375	10036	10693	6441	9139	10404	rubredoxin
COG1774	7692	7618	5167	5042	7909	7024	6651	8192	5033	8545	11149	8014	8292	10048	5949	8553	9748	PSP1 C-terminal conserved region
COG1775	2475	3680	1929	3181	3961	1939	4044	3200	2676	2828	2177	3093	4808	5777	2674	4998	3908	2-hydroxyglutaryl-CoA dehydratase
COG1776	4071	11000	3191	4615	8312	6146	7907	6286	4054	12372	13928	11327	4678	14225	5491	9402	9928	CheC --inhibitor of MCP methylation
COG1777	6	0	1	0	0	0	0	0	0	0	0	0	0	0	0	0	0	arsR family transcriptional regulator
COG1778	5578	4997	3812	3156	4683	5631	3771	6204	3123	7286	9080	6198	4302	6088	4140	4585	6926	3-deoxy-d-manno-octulosonate 8-phosphate phosphatase
COG1779	0	0	0	0	0	0	0	0	0	0	0	0	0	0	0	0	0	zinc ion binding
COG1780	303	94	292	110	114	90	89	302	608	34	40	64	265	149	210	89	207	Probably involved in ribonucleotide reductase function (By similarity)
COG1781	6557	6937	4374	4423	6508	6529	5418	7868	4202	7541	9611	6872	5485	8501	4962	7189	8372	Involved in allosteric regulation of aspartate carbamoyltransferase (By similarity)
COG1782	1	3	1	2	5	3	5	2	5	2	4	2	11	7	1	5	4	beta-lactamase domain protein
COG1783	1135	952	967	795	1767	538	1876	1236	1089	1447	1036	1412	2348	3012	1310	3049	1850	phage terminase (large subunit)
COG1784	0	0	0	0	0	0	0	0	0	0	0	0	0	0	0	0	0	integral membrane protein
COG1785	5467	4476	3325	3029	4513	5180	3435	2824	2873	5580	6003	5047	3864	5942	3828	4027	6261	alkaline phosphatase
COG1786	348	273	192	819	572	349	580	227	277	313	398	366	1339	757	322	361	396	UPF0107 protein
COG1787	768	2482	674	995	1768	1560	1766	1016	810	3554	4066	3283	584	3710	1287	1730	2545	restriction endonuclease
COG1788	532	1621	398	1020	1030	578	927	1216	488	562	593	637	768	814	561	812	399	Key enzyme for ketone body catabolism. Transfers the CoA moiety from succinate to acetoacetate. Formation of the enzyme-CoA intermediate proceeds via an unstable anhydride species formed between the carboxylate groups of the enzyme and substrate (By similarity)
COG1790	0	0	0	0	0	0	0	0	0	0	0	0	0	0	0	0	0	Protein of unknown function (DUF483)
COG1791	1	1	1	0	2	2	1	1	5	2	2	2	3	3	1	3	1	"Catalyzes 2 different reactions between oxygene and the acireductone 1,2-dihydroxy-3-keto-5-methylthiopentene (DHK-MTPene) depending upon the metal bound in the active site. Fe-containing acireductone dioxygenase (Fe-ARD) produces formate and 2-keto-4- methylthiobutyrate (KMTB), the alpha-ketoacid precursor of methionine in the methionine recycle pathway. Ni-containing acireductone dioxygenase (…
COG1792	8023	7844	6107	6255	8268	7699	6832	9257	5551	9342	11322	8395	9015	10352	7916	8976	10315	regulation of cell shape
COG1793	401	214	1228	2178	406	876	360	205	294	351	479	420	492	585	3778	229	156	DNA ligase
COG1794	3389	3173	1334	2128	3258	2260	2903	3143	1824	4790	4964	4231	3320	5276	2332	2972	3920	aspartate racemase
COG1795	0	0	0	0	0	0	0	0	1	0	0	0	0	0	0	0	0	Formaldehyde-activating enzyme
COG1796	16	3	598	969	7	379	49	23	40	54	125	81	21	18	1798	22	25	DNA polymerase
COG1797	2896	5342	2147	2981	5405	3173	4520	3666	2899	5589	5541	5354	5885	7718	3163	6140	5471	"Responsible for the amidation of carboxylic groups at position A and C of either cobyrinic acid or hydrogenobrynic acid. NH(2) groups are provided by glutamine, and one molecule of ATP is hydrogenolyzed for each amidation (By similarity)"
COG1798	0	0	0	0	0	0	0	0	0	0	0	0	0	0	0	0	0	"S-adenosyl-L-methionine-dependent methyltransferase that catalyzes the trimethylation of the amino group of the modified target histidine residue in translation elongation factor 2 (EF- 2), to form an intermediate called diphthine. The three successive methylation reactions represent the second step of diphthamide biosynthesis (By similarity)"
COG1799	3783	7791	2906	3907	6663	4690	6569	5037	4041	9212	10224	8791	5257	11870	4600	7829	8308	"Cell division protein that is part of the divisome complex and is recruited early to the Z-ring. Probably stimulates Z-ring formation, perhaps through the cross-linking of FtsZ protofilaments. Its function overlaps with FtsA (By similarity)"
COG1800	0	0	0	0	0	0	0	0	0	0	0	0	0	0	0	0	0	NA
COG1801	266	237	867	1102	180	563	209	355	466	284	173	157	598	233	1913	237	255	conserved protein
COG1802	12880	17761	8618	16441	16979	11779	15030	14500	9308	17190	18576	16018	14512	24835	18165	18758	16075	GntR Family Transcriptional Regulator
COG1803	3855	8329	3456	5816	7076	5485	7330	5245	4126	9993	11014	9690	6149	13064	6937	8699	8689	Methylglyoxal synthase
COG1804	2794	3601	1556	3001	4476	2615	3948	2702	2038	4757	5172	4330	3491	7126	2711	4968	4981	l-carnitine dehydratase bile acid-inducible protein F
COG1805	2593	2309	2835	2010	1978	3894	1801	3576	1956	2855	4875	2479	2874	1788	2544	2236	4059	"NQR complex catalyzes the reduction of ubiquinone-1 to ubiquinol by two successive reactions, coupled with the transport of Na( ) ions from the cytoplasm to the periplasm. NqrA to NqrE are probably involved in the second step, the conversion of ubisemiquinone to ubiquinol (By similarity)"
COG1806	333	241	373	156	379	325	245	413	462	258	74	177	743	341	178	288	685	"Bifunctional serine threonine kinase and phosphorylase involved in the regulation of the pyruvate, phosphate dikinase (PPDK) by catalyzing its phosphorylation dephosphorylation (By similarity)"
COG1807	6403	10773	8883	10452	9778	11340	8691	8029	5836	14960	18197	13637	8558	15383	16293	10697	14342	"glycosyl transferase, family 39"
COG1808	3241	4089	2876	2757	3579	4914	2931	1763	2590	4988	5556	4524	3071	5228	3435	3456	5717	Membrane
COG1809	2	2	11	1	1	0	35	2	8	16	11	32	12	12	29	17	21	phosphosulfolactate synthase activity
COG1810	0	0	0	0	0	0	0	0	0	0	0	0	0	0	0	0	0	Pfam:DUF166
COG1811	3404	3340	1121	2188	3071	2125	3271	2660	1946	4484	5696	4293	3052	5409	2437	3160	3917	Membrane
COG1812	0	0	0	0	0	0	0	0	0	0	0	0	0	0	0	0	0	Catalyzes the formation of S-adenosylmethionine from methionine and ATP (By similarity)
COG1813	6963	6448	4286	3948	6937	6091	5598	5155	4261	6779	7469	6315	6877	8698	4952	7678	8454	Factor 1
COG1814	2455	224	233	159	1340	427	317	1576	811	121	164	283	1594	551	291	344	854	integral membrane protein
COG1815	4470	6925	1923	3246	5830	3956	4877	4774	2348	8709	9478	7591	3862	8729	3548	5023	5924	"Structural component of flagellum, the bacterial motility apparatus. Part of the rod structure of flagellar basal body (By similarity)"
COG1816	2531	689	440	1091	1242	694	821	1664	986	585	625	715	1733	1506	793	851	1151	adenosine deaminase
COG1817	98	74	46	131	218	32	24	617	64	668	36	206	174	108	42	209	25	Protein of unknown function (DUF354)
COG1818	0	0	0	0	0	0	0	0	0	0	0	0	0	0	0	0	0	THUMP domain-containing protein
COG1819	1056	2910	1608	2221	2332	2234	2424	1174	1135	4137	4660	4037	1920	4590	3583	2379	3440	Transferase
COG1820	6931	5364	2744	3940	6079	3674	4695	6006	3767	5755	5904	5566	4818	8497	5349	6113	5792	GlcNAc 6-P deacetylase
COG1821	0	0	0	0	0	0	0	0	0	0	0	0	0	0	0	0	0	"ATP-grasp fold domain protein, DUF201-type"
COG1822	0	0	0	0	0	0	0	0	0	0	0	0	0	0	0	0	0	Protein of unknown function DUF70
COG1823	150	60	78	52	181	76	114	65	44	136	113	81	405	253	39	106	41	sodium dicarboxylate symporter
COG1824	0	0	0	0	0	0	0	0	0	0	0	0	0	0	0	0	0	MgtE integral membrane region
COG1825	4850	2412	3840	3263	3177	4562	1977	5166	2323	3535	5133	2816	4095	2178	4590	2871	4539	This is one of the proteins that binds to the 5S RNA in the ribosome where it forms part of the central protuberance (By similarity)
COG1826	4344	4268	4823	4009	5257	5615	3056	6167	3192	5025	5751	3790	7364	3608	5510	4526	6028	"Part of the twin-arginine translocation (Tat) system that transports large folded proteins containing a characteristic twin-arginine motif in their signal peptide across membranes. Together with TatC, TatB is part of a receptor directly interacting with Tat signal peptides. TatB may form an oligomeric binding site that transiently accommodates folded Tat precursor proteins before their transloca…
COG1827	1731	4395	1465	1756	3112	2372	2991	2424	1951	4420	4848	4479	1892	5419	2216	3089	3889	domain protein
COG1828	320	275	177	215	357	127	240	926	447	887	90	343	623	290	169	326	123	phosphoribosylformylglycinamidine synthase
COG1829	0	0	0	0	0	0	0	0	0	0	0	0	0	0	0	0	0	Ghmp kinase
COG1830	908	468	1631	2334	1253	1288	842	351	760	718	1030	941	2524	1362	4351	1207	975	Aldolase
COG1831	0	0	0	0	0	0	0	0	0	0	0	0	0	0	0	0	0	TatD-related deoxyribonuclease
COG1832	368	329	238	309	771	237	262	652	310	909	226	443	1423	417	320	575	371	CoA-binding domain protein
COG1833	0	0	0	0	0	0	0	0	0	0	0	0	0	0	0	0	0	DNA-(Apurinic or apyrimidinic site) lyase (EC 4.2.99.18)
COG1834	400	227	240	193	554	264	460	263	172	270	318	441	598	642	345	336	785	amidinotransferase
COG1835	12147	10892	12183	13061	10277	14508	9338	15739	7926	15085	20898	13676	9328	13777	19770	11596	15735	Acyltransferase
COG1836	0	0	0	0	24	0	0	0	0	1	0	2	0	4	4	0	0	Integral membrane protein DUF92
COG1837	5025	5551	2732	4147	6200	3583	4944	5491	3301	6580	6435	5825	5980	8444	5144	6584	5668	UPF0109 protein
COG1838	3299	6632	2455	3206	6050	3638	4966	5378	3139	6435	5631	5696	5551	8297	3365	6748	5829	fumarate
COG1839	0	0	0	0	0	0	0	0	0	0	0	0	0	0	0	0	0	Adenosine specific kinase
COG1840	6476	4385	2817	5658	5277	3303	5087	4824	2725	5814	6272	5201	4430	7991	6425	5991	5490	"extracellular solute-binding protein, family 1"
COG1841	7572	7636	5260	5002	7790	7219	6714	8568	5222	8439	11110	7986	8572	10153	5967	8691	10141	ribosomal large subunit biogenesis
COG1842	289	144	206	89	349	98	159	105	198	133	248	233	440	442	382	367	219	Phage shock protein A
COG1843	6545	6937	1966	3248	6443	3964	4940	5719	2358	8710	9483	7608	3901	8772	3582	5037	5943	Flagellar hook capping protein
COG1844	0	0	0	0	0	0	0	0	0	0	0	0	0	0	0	0	0	Protein of unknown function (DUF356)
COG1845	159	54	682	977	68	395	92	85	188	68	134	83	263	113	1906	174	43	"Cytochrome C Oxidase, Subunit III"
COG1846	32929	50588	26496	34149	46292	35627	45224	41118	28786	63142	71651	58812	40312	77497	44011	54532	57240	Transcriptional regulator
COG1847	5239	5468	2888	4142	6245	3575	4683	5469	3496	6395	5839	5749	5538	8340	5247	6309	5619	Single-stranded nucleic acid binding R3H domain-containing protein
COG1848	391	1216	247	182	690	361	205	1547	190	569	60	162	218	180	142	526	38	Toxic component of a toxin-antitoxin (TA) module. A
COG1849	0	0	0	0	0	0	0	0	0	0	0	0	0	0	0	0	0	Cytidyltransferase-related domain protein
COG1850	14	18	2	4	4	5	18	8	6	34	12	8	20	11	202	12	5	"RuBisCO catalyzes two reactions the carboxylation of D- ribulose 1,5-bisphosphate, the primary event in carbon dioxide fixation, as well as the oxidative fragmentation of the pentose substrate"
COG1851	1	3	1	2	5	3	5	2	5	2	4	2	11	7	1	5	4	UPF0128 protein
COG1852	257	243	742	1145	556	582	220	90	257	315	287	261	1245	312	2015	367	337	Protein of unknown function DUF116
COG1853	15932	20202	12519	13972	19704	17616	17879	16686	12439	24477	28098	22469	18724	29691	16935	23090	25209	"flavin reductase domain protein, FMN-binding"
COG1854	4024	3166	1914	2013	3638	1822	2778	7002	2364	3395	4452	2955	3471	3874	1954	4324	3101	"Involved in the synthesis of autoinducer 2 (AI-2) which is secreted by bacteria and is used to communicate both the cell density and the metabolic potential of the environment. The regulation of gene expression in response to changes in cell density is called quorum sensing. Catalyzes the transformation of S-ribosylhomocysteine (RHC) to homocysteine (HC) and 4,5- dihydroxy-2,3-pentadione (DPD) (…
COG1855	765	2475	669	920	1737	1560	1760	1008	807	3552	4049	3273	578	3694	1275	1725	2543	K06865 ATPase
COG1856	0	0	0	0	0	0	0	0	0	0	0	0	0	0	0	0	0	Elp3
COG1857	1	3	3	72	0	0	5	3	1	1	3	1	23	15	3	4	0	CRISPR-associated autoregulator DevR family
COG1858	2890	1777	3155	3170	2530	3954	1318	2017	2043	2739	1750	1648	3650	1846	4095	2284	3565	cytochrome C peroxidase
COG1859	994	2750	1316	2646	1978	2139	2350	1192	977	3940	5047	3619	1644	4184	3237	2192	2807	Removes the 2'-phosphate from RNA via an intermediate in which the phosphate is ADP-ribosylated by NAD followed by a presumed transesterification to release the RNA and generate ADP- ribose 1''-2''-cyclic phosphate (APPR P). May function as an ADP- ribosylase (By similarity)
COG1860	0	0	0	0	0	0	0	0	0	0	0	0	0	0	0	0	0	UPF0179 protein
COG1861	2240	182	171	147	1138	201	171	953	227	242	170	199	1289	314	184	346	345	Acylneuraminate cytidylyltransferase
COG1862	7513	7784	5798	6144	7899	7601	6687	9140	5297	9309	11280	8266	8794	10150	7711	8884	10034	"preprotein translocase, yajc subunit"
COG1863	1029	2738	971	1111	1957	1632	2197	1151	910	3932	4327	3632	951	4096	1511	1944	2723	monovalent cation H antiporter subunit E
COG1864	7025	4395	6192	4855	4294	8125	3475	8010	3909	5435	9818	4878	5370	3535	6863	4434	8096	DNA RNA NON-specific endonuclease
COG1865	58	37	46	25	67	40	114	19	78	66	126	114	186	153	92	114	77	adenosylcobinamide hydrolase activity
COG1866	4668	7068	4425	4464	6009	6591	5443	7161	4522	7667	9657	6876	5701	8327	4952	7263	8436	Phosphoenolpyruvate Carboxylase
COG1867	105	12	44	2	16	8	64	50	10	1	5	16	38	36	34	14	19	Dimethylates a single guanine residue at position 26 of a number of tRNAs using S-adenosyl-L-methionine as donor of the methyl groups (By similarity)
COG1868	4470	6925	1923	3246	5830	3956	4877	4774	2348	8709	9478	7591	3862	8729	3548	5023	5924	"FliM is one of three proteins (FliG, FliN, FliM) that forms the rotor-mounted switch complex (C ring), located at the base of the basal body. This complex interacts with the CheY and CheZ chemotaxis proteins, in addition to contacting components of the motor that determine the direction of flagellar rotation (By similarity)"
COG1869	2331	555	227	951	1009	523	713	1574	815	427	423	594	1086	1240	633	427	829	Catalyzes the interconversion of beta-pyran and beta- furan forms of D-ribose (By similarity)
COG1871	4175	6713	1734	2967	5194	3736	4482	4108	2205	7800	8732	7208	2426	8364	3420	4399	5492	"Probably deamidates glutamine residues to glutamate on methyl-accepting chemotaxis receptors (MCPs), playing an important role in chemotaxis (By similarity)"
COG1872	342	182	668	1061	374	477	218	151	199	256	181	206	553	307	1970	268	226	UPF0235 protein
COG1873	2557	4936	1879	2679	4377	2763	4515	3515	2361	5404	6023	5053	3829	7293	2948	5834	4879	"sporulation protein, YlmC YmxH family"
COG1874	12590	30929	11726	14234	23556	21826	22686	18278	12753	40729	47370	37247	12787	43873	19121	25946	32851	beta-galactosidase
COG1875	756	1044	1127	1825	1397	1024	815	1141	1019	1775	645	1462	2122	1985	2460	1163	1173	Phoh family
COG1876	7327	8499	4275	4134	9015	4901	8263	6749	5198	10606	11985	10196	7431	14838	5681	11068	9823	Carboxypeptidase
COG1877	10	2	11	0	1	9	6	1	0	5	4	3	35	11	3	4	3	trehalose biosynthetic process
COG1878	2831	4962	2795	3644	4453	3263	4250	3538	2801	5315	5467	4904	3751	7316	5024	5761	5117	Cyclase family
COG1879	29760	24983	12257	22363	28937	18700	24804	24340	16527	27198	30602	25750	28196	42832	21987	32016	29405	Periplasmic binding protein LacI transcriptional regulator
COG1880	0	0	0	0	0	0	0	0	0	0	0	0	0	0	0	0	0	"Part of a complex that catalyzes the reversible cleavage of acetyl-CoA, allowing autotrophic growth from CO(2). Probably has a structural role in stabilizing the alpha-epsilon subcomponent of the ACDS complex by forming a structural link between the two alpha subunits (By similarity)"
COG1881	1082	2568	979	1039	2116	1752	1931	1177	916	3621	4150	3392	928	4053	1410	1973	2956	phosphatidylethanolamine-binding protein
COG1882	14599	22175	10986	12145	20445	16449	19271	16398	13294	28997	33887	26886	17502	34963	15571	24178	26971	formate acetyltransferase
COG1883	11482	11436	6200	7702	12262	9731	11216	8591	6926	15683	19031	14686	10843	19909	9028	14055	15673	decarboxylase beta subunit
COG1884	5225	3843	5645	4825	3915	7641	3086	4411	3842	4379	6566	3851	5451	3476	6577	4022	7392	methylmalonyl-coA mutase
COG1885	0	0	0	0	0	0	0	0	0	0	0	0	0	0	0	0	0	UPF0212 protein
COG1886	4150	5468	2189	3362	5264	3852	3944	4302	2097	8956	8633	7297	3123	8155	4667	4335	5536	Flagellar motor switch protein
COG1887	6875	3725	2280	2179	5109	1883	2733	6111	2653	2331	1807	1999	3592	3695	1899	4747	3172	CDP-glycerol poly(glycerophosphate) glycerophosphotransferase
COG1888	0	0	0	0	0	0	0	0	0	0	0	0	0	0	0	0	0	"Uncharacterized ArCR, COG1888"
COG1889	0	0	0	0	0	0	0	0	0	0	0	0	0	0	0	0	0	Involved in pre-rRNA and tRNA processing. Utilizes the methyl donor S-adenosyl-L-methionine to catalyze the site-specific 2'-hydroxyl methylation of ribose moieties in rRNA and tRNA. Site specificity is provided by a guide RNA that base pairs with the substrate. Methylation occurs at a characteristic distance from the sequence involved in base pairing with the guide RNA (By similarity)
COG1890	0	0	0	0	0	0	0	0	0	0	0	0	0	0	0	0	0	Ribosomal protein
COG1891	0	0	0	0	0	0	0	0	0	0	0	0	0	0	0	0	0	UPF0264 protein
COG1892	0	0	0	0	0	0	0	0	0	0	0	0	0	0	0	0	0	"Catalyzes the irreversible beta-carboxylation of phosphoenolpyruvate (PEP) to form oxaloacetate (OAA), a four- carbon dicarboxylic acid source for the tricarboxylic acid cycle (By similarity)"
COG1893	5132	6673	5373	7161	6346	7025	5677	4475	4269	6934	9122	6468	6270	8978	8975	7359	8368	Catalyzes the NADPH-dependent reduction of ketopantoate into pantoic acid (By similarity)
COG1894	5039	6560	2665	4070	6178	3695	4756	5553	2813	5928	5830	5616	4399	8075	4965	6240	5116	Nadh dehydrogenase
COG1895	814	2493	686	948	1887	1640	1807	1045	831	3620	4176	3405	734	3928	1333	1841	2667	hepn domain protein
COG1896	8325	8399	3335	4410	9091	5210	7173	6944	4486	10020	10775	9537	8057	13023	5273	8739	9207	Metal Dependent Phosphohydrolase
COG1897	5579	6070	3308	3389	6253	3859	5489	8242	3801	7641	9736	6990	6006	8741	4009	7098	6972	Homoserine O-transsuccinylase
COG1898	11239	11613	9279	9888	12316	12961	9372	9992	7804	13534	16882	12542	12874	15166	12869	12169	15729	"DTDP-4-dehydrorhamnose 3,5-epimerase"
COG1899	116	17	56	9	44	29	78	59	34	59	55	55	106	91	61	45	76	deoxyhypusine synthase
COG1900	35	38	32	16	130	16	29	27	142	25	23	67	267	75	107	170	28	Methanogenesis marker 16 metalloprotein
COG1901	0	0	0	0	0	0	0	0	0	0	0	0	0	0	0	0	0	Specifically catalyzes the N1-methylation of pseudouridine at position 54 (Psi54) in tRNAs (By similarity)
COG1902	12583	15897	8859	10696	15688	12129	13168	11118	10826	16990	17311	16935	13651	24692	12844	16011	18554	"NADH flavin oxidoreductase, NADH oxidase"
COG1903	2577	5176	1921	2861	4945	2991	4295	3567	2654	5455	5350	5132	4729	7368	2866	5772	5093	May catalyze the methylation of C-1 in cobalt-precorrin- 5 and the subsequent extrusion of acetic acid from the resulting intermediate to form cobalt-precorrin-6A (By similarity)
COG1904	7074	8350	5511	6273	7701	8173	7088	7984	5097	11151	13954	10321	6355	12716	8029	8658	11156	Uronic isomerase
COG1905	9963	6395	3345	5228	8672	4064	6549	7782	3922	7161	7373	6847	7128	11226	6334	9029	7045	Nadh dehydrogenase
COG1906	252	238	280	754	263	287	372	173	208	239	351	208	768	516	409	347	293	Protein of unknown function (DUF401)
COG1907	0	0	0	0	0	0	0	0	0	0	0	0	0	0	0	0	0	beta-ribofuranosylaminobenzene 5-phosphate synthase
COG1908	2377	135	302	117	1163	196	292	1021	382	156	330	280	1359	497	482	583	360	"Methyl-viologen-reducing hydrogenase, delta subunit"
COG1909	0	0	0	0	0	0	0	0	0	0	0	0	0	0	0	0	0	UPF0218 protein
COG1910	172	69	152	155	435	162	143	31	216	76	106	106	1037	196	186	290	316	NA
COG1911	34	82	26	71	26	29	274	31	15	178	620	105	444	127	28	286	158	(ribosomal) protein
COG1912	2869	2570	730	1006	2470	1622	1914	1961	1047	3625	4218	3342	996	3986	1467	1972	2632	conserved protein
COG1913	0	0	0	0	0	0	0	0	0	0	0	0	0	0	0	0	0	zinc metalloprotease whose natural substrate is
COG1914	469	1318	1086	581	773	897	1472	3401	1015	1937	3819	2238	1523	1704	1069	1208	1956	"H( )-stimulated, divalent metal cation uptake system (By similarity)"
COG1915	195	132	108	113	201	108	266	83	312	139	301	153	582	428	456	354	151	LOR SDH bifunctional protein conserved domain protein
COG1916	1971	1	0	0	597	0	0	894	0	1	0	1	23	18	1	1	0	traB family
COG1917	13159	20375	14485	15450	18397	19425	16657	20151	11678	25592	33267	22957	19022	26503	19943	21125	25880	Cupin 2 Conserved Barrel Domain Protein
COG1918	14301	17628	8452	11217	18394	11167	16637	14052	10412	21814	23519	20493	17434	29383	13793	20918	19871	ferrous iron transport protein
COG1920	0	0	0	0	0	0	0	0	0	0	0	0	0	0	0	0	0	"Guanylyltransferase that catalyzes the activation of 2- phospho-L-lactate (LP) as (2S)-lactyl-2-diphospho-5'-guanosine (LPPG), via the condensation of LP with GTP. Is involved in the biosynthesis of coenzyme F420, a hydride carrier cofactor (By similarity)"
COG1921	729	538	333	1071	1115	537	741	875	550	1193	648	660	2242	1066	697	881	615	Converts seryl-tRNA(Sec) to selenocysteinyl-tRNA(Sec) required for selenoprotein biosynthesis (By similarity)
COG1922	5739	10061	3744	4881	8458	6380	7513	6659	4574	12420	13225	11771	4699	14979	6918	8774	10309	"Glycosyl transferase, wecb taga cpsf family"
COG1923	650	748	676	560	780	358	1150	294	463	1103	1412	1001	1934	1319	720	1143	1070	"RNA chaperone that binds small regulatory RNA (sRNAs) and mRNAs to facilitate mRNA translational regulation in response to envelope stress, environmental stress and changes in metabolite concentrations. Also binds with high specificity to tRNAs (By similarity)"
COG1924	3837	6318	3101	3824	6297	3635	6290	4827	3843	7393	7203	7131	7386	10364	4482	7638	7171	coA-substrate-specific enzyme activase
COG1925	15958	25705	10430	16312	23155	15992	21396	18922	12738	28972	31537	27084	17655	37724	19114	26794	25555	phosphocarrier protein (HPr)
COG1926	96	66	35	126	198	22	4	570	63	597	36	188	155	90	40	182	13	phosphoribosyltransferase
COG1927	0	0	0	0	0	0	0	0	0	0	0	0	0	0	0	0	0	Catalyzes the reversible reduction of methenyl- H(4)MPT( ) to methylene-H(4)MPT (By similarity)
COG1928	83	51	73	39	161	57	100	36	76	64	126	138	232	160	75	129	76	dolichyl-phosphate-mannose-protein mannosyltransferase activity
COG1929	2755	5695	3384	3839	4644	3948	4720	6683	3260	6551	8648	6235	4108	7498	5085	6064	6361	Glycerate kinase
COG1930	1113	2865	838	1282	2211	1854	2237	1259	1228	3921	4445	3838	1598	4817	1639	2119	3076	Part of the energy-coupling factor (ECF) transporter complex CbiMNOQ involved in cobalt import (By similarity)
COG1931	0	0	0	0	0	0	0	0	0	0	0	0	0	0	0	0	0	UPF0201 protein
COG1932	7440	7536	5173	4948	7372	6935	6525	8353	5211	8351	10997	7853	7407	9844	5872	8390	9573	Catalyzes the reversible conversion of 3- phosphohydroxypyruvate to phosphoserine and of 3-hydroxy-2-oxo-4- phosphonooxybutanoate to phosphohydroxythreonine (By similarity)
COG1933	0	0	0	0	0	0	0	0	0	0	0	0	0	0	0	0	0	Possesses two activities a DNA synthesis (polymerase) and an exonucleolytic activity that degrades single stranded DNA in the 3'- to 5'-direction. Has a template-primer preference which is characteristic of a replicative DNA polymerase (By similarity)
COG1934	2239	278	845	1233	1105	559	145	1620	306	962	225	405	805	317	1971	566	260	lipopolysaccharide transport periplasmic protein lptA
COG1935	0	0	0	0	0	0	0	0	0	0	0	0	0	0	0	0	0	Protein of unknown function (DUF473)
COG1936	765	2475	669	920	1737	1560	1760	1008	807	3552	4049	3273	578	3694	1275	1725	2543	adenylate kinase activity
COG1937	5591	6755	3210	4380	6560	3984	5304	6287	3317	6702	6626	6006	5523	8605	5368	6997	5838	Transcriptional repressor
COG1938	8	0	25	5	5	5	1	0	3	0	2	1	1	0	2	7	7	ATP-grasp superfamily
COG1939	2877	5293	2183	2962	4722	3057	4747	3988	3218	5646	6165	5473	4584	8015	3289	6038	5617	Involved in correct processing of both the 5' and 3' ends of 23S rRNA precursor. Processes 30S rRNA precursor transcript even in absence of ribonuclease 3 (Rnc)
COG1940	31076	36032	21676	27536	34965	31661	33162	31385	22382	45809	55994	42973	32717	56559	34468	40303	46141	ROK family
COG1941	235	35	74	22	217	61	113	92	23	6	17	47	130	172	69	62	164	"NADH ubiquinone oxidoreductase, 20 kda subunit"
COG1942	185	298	190	139	215	213	244	442	563	349	103	257	789	313	296	339	494	4-oxalocrotonate tautomerase
COG1943	9834	5643	9314	13187	14171	8215	8479	6044	7547	6736	6861	6637	25449	13984	16755	13219	11521	transposase
COG1944	360	148	299	176	947	337	229	73	404	132	204	212	2128	398	321	571	565	methanogenesis marker protein 1
COG1945	158	47	121	81	390	162	131	19	87	79	121	114	837	152	90	178	281	Pyruvoyl-dependent arginine decarboxylase
COG1946	14	0	26	5	7	6	8	1	6	0	3	1	13	2	2	9	8	acyl-CoA thioesterase
COG1947	7968	7818	6036	6214	8193	7582	6810	9130	5541	9324	11324	8306	8875	10335	7899	8956	10004	Catalyzes the phosphorylation of the position 2 hydroxy group of 4-diphosphocytidyl-2C-methyl-D-erythritol (By similarity)
COG1948	18	25	30	6	40	5	10	11	138	11	8	9	208	62	100	148	17	"Excision repair cross-complementing rodent repair deficiency, complementation group 4"
COG1949	55	42	227	57	48	105	31	33	72	45	19	10	162	60	50	149	186	3'-to-5' exoribonuclease specific for small oligoribonucleotides (By similarity)
COG1950	223	192	80	104	324	137	187	294	380	209	57	140	495	271	125	147	223	Membrane
COG1951	5888	8970	5498	5274	7974	7612	6998	8988	5164	9347	11075	8180	8766	10169	5959	9342	10138	fumarate
COG1952	66	52	212	55	56	107	36	50	78	54	19	20	183	73	50	151	184	"One of the proteins required for the normal export of preproteins out of the cell cytoplasm. It is a molecular chaperone that binds to a subset of precursor proteins, maintaining them in a translocation-competent state. It also specifically binds to its receptor SecA (By similarity)"
COG1953	171	77	279	107	82	262	84	185	115	86	58	56	298	183	283	191	585	"cytosine purines, uracil, thiamine, allantoin permease"
COG1954	1156	3083	1135	2036	2283	2055	2630	1516	1466	4182	4585	4086	1899	5129	2110	2544	3334	glycerol-3-phosphate responsive antiterminator
COG1955	105	12	44	2	16	8	64	50	10	1	5	16	38	36	34	14	19	flagellar assembly protein J
COG1956	2809	2225	3650	2977	1955	4291	1803	3775	2544	2702	4972	2438	2916	1867	4477	2187	4215	gaf domain protein
COG1957	3954	7948	3772	6138	6886	5771	8147	5541	5671	10526	11744	10470	8635	15210	7427	8869	10240	nucleoside hydrolase
COG1958	105	12	44	2	16	8	64	50	10	1	5	16	38	36	34	14	19	small nuclear ribonucleoprotein
COG1959	15520	17098	9021	12611	18179	11212	14977	15637	10613	18694	18801	17787	17763	26460	15792	19579	18028	"Transcriptional regulator, BadM Rrf2 family"
COG1960	7892	11823	7165	8128	10760	9622	9604	10347	6219	13119	15374	12067	8944	14581	9761	11245	13286	acyl-CoA dehydrogenase
COG1961	48541	78714	37297	43475	72800	51632	70554	52604	44009	89411	97613	86444	68144	121775	53666	88231	85795	Resolvase
COG1962	0	4	2	1	1	0	34	3	10	17	20	38	13	15	29	18	23	"Part of a complex that catalyzes the formation of methyl-coenzyme M and tetrahydromethanopterin from coenzyme M and methyl-tetrahydromethanopterin. This is an energy-conserving, sodium-ion translocating step. MtrH catalyzes the transfer of the methyl group from methyl-tetrahydromethanopterin to the corrinoid prosthetic group of MtrA"
COG1963	3520	3213	1246	2157	3050	1954	3237	2307	1610	4521	5548	4360	2497	5373	2414	2801	3642	Acid phosphatase vanadium-dependent haloperoxidase related
COG1964	171	66	690	1050	428	537	104	45	221	95	214	128	1024	192	1924	272	268	radical SAM domain protein
COG1965	46	42	202	53	43	99	25	32	69	45	17	9	149	59	48	142	179	frataxin-like protein
COG1966	5815	7809	6232	6290	7786	7776	6486	8007	5588	9073	10711	8189	9202	10439	7982	8890	10357	carbon starvation protein
COG1967	0	0	0	0	0	0	0	0	0	0	0	0	0	0	0	0	0	"Membrane protein, conserved"
COG1968	8353	7914	6280	6354	8343	7809	7015	8737	5851	8900	11482	8378	8914	10479	8251	8931	10538	Catalyzes the dephosphorylation of undecaprenyl diphosphate (UPP). Confers resistance to bacitracin (By similarity)
COG1969	510	291	417	348	963	380	321	736	243	984	222	454	1440	499	242	626	668	"Ni Fe-hydrogenase, b-type cytochrome subunit"
COG1970	5426	7252	5706	5671	6535	7232	6230	7458	4959	8143	10976	7516	7037	9136	7440	8180	9544	Channel that opens in response to stretch forces in the membrane lipid bilayer. May participate in the regulation of osmotic pressure changes within the cell (By similarity)
COG1971	9396	10904	5685	6264	11070	8728	8436	7466	6307	11196	12426	10622	10329	14546	7693	10622	12004	Probably functions as a manganese efflux pump (By similarity)
COG1972	73	82	119	31	125	73	95	247	395	56	31	83	309	118	75	117	65	)-nucleoside
COG1973	0	0	0	0	0	0	0	0	0	0	0	0	0	0	0	0	0	AIR synthase related protein
COG1974	10832	14246	8317	10299	13721	11719	11698	10309	8193	15982	18790	15052	12168	20177	13203	15106	16773	"Represses a number of genes involved in the response to DNA damage (SOS response), including recA and lexA. In the presence of single-stranded DNA, RecA interacts with LexA causing an autocatalytic cleavage which disrupts the DNA-binding part of LexA, leading to derepression of the SOS regulon and eventually DNA repair (By similarity)"
COG1975	1483	2231	1512	2638	2138	1576	1749	1655	1436	1172	1284	1523	3016	2355	3255	1833	1751	xanthine dehydrogenase
COG1976	0	0	0	0	0	0	0	0	0	0	0	0	0	0	0	0	0	Binds to the 60S ribosomal subunit and prevents its association with the 40S ribosomal subunit to form the 80S initiation complex in the cytoplasm
COG1977	430	181	1006	1240	655	672	207	718	242	747	270	348	1191	326	1959	471	486	Molybdopterin converting factor (Subunit 1)
COG1978	1	1	1	0	2	1	1	1	4	2	2	1	3	3	1	3	1	Protein of unknown function (DUF458)
COG1979	7801	10661	6229	7245	10757	8990	9607	7089	7091	12255	12858	11453	11319	16888	8014	13171	13274	alcohol dehydrogenase
COG1980	0	0	0	0	0	0	0	0	0	0	0	0	0	0	0	0	0	ec 3.1.3.11
COG1981	100	74	48	131	218	33	29	617	65	670	37	209	185	108	42	209	25	Membrane
COG1982	5200	10266	4387	5012	9084	5814	8971	7380	5706	11068	11918	10590	8328	15472	5928	11819	10826	decarboxylase
COG1983	9050	6858	6065	6060	8031	9224	5930	5361	6521	7822	9816	7317	8634	10288	7226	8645	11462	phage shock protein C
COG1984	339	265	894	1155	371	560	498	179	238	344	474	451	478	667	2100	366	487	Allophanate hydrolase subunit 2
COG1985	2470	2678	2557	2930	3552	1999	2684	2698	2158	2140	1803	2073	4603	3998	3855	4554	3038	"Converts 2,5-diamino-6-(ribosylamino)-4(3h)-pyrimidinone 5'-phosphate into 5-amino-6-(ribosylamino)-2,4(1h,3h)- pyrimidinedione 5'-phosphate (By similarity)"
COG1986	1	1	1	0	28	2	2	1	5	3	2	3	4	6	6	4	2	"Phosphatase that hydrolyzes non-canonical purine nucleotides such as XTP and ITP to their respective diphosphate derivatives. Probably excludes non-canonical purines from DNA precursor pool, thus preventing their incorporation into DNA and avoiding chromosomal lesions"
COG1987	4436	6842	1897	3175	5804	3926	4603	4742	2333	8531	8858	7486	3418	8602	3520	4736	5766	Flagellar biosynthetic protein fliq
COG1988	533	340	958	1320	1139	791	366	299	722	413	390	375	2261	477	2066	514	588	Membrane-bound metal-dependent hydrolase
COG1989	5084	6379	2850	4460	6466	4378	5755	4697	3395	8846	9858	8153	4331	10878	5900	6974	7511	Cleaves type-4 fimbrial leader sequence and methylates the N-terminal (generally Phe) residue (By similarity)
COG1990	2	0	9	0	0	0	1	0	0	0	0	0	1	0	0	0	0	The natural substrate for this enzyme may be peptidyl- tRNAs which drop off the ribosome during protein synthesis (By similarity)
COG1991	0	0	0	0	0	0	0	0	0	0	0	0	0	0	0	0	0	Class III signal peptide
COG1992	0	0	0	0	0	0	0	0	0	0	0	0	0	0	0	0	0	Phosphomethylpyrimidine kinase
COG1993	249	172	166	148	547	196	199	57	221	245	136	172	1211	239	188	328	341	"Uncharacterized ACR, COG1993"
COG1994	1428	1003	1627	1823	1731	1029	1613	555	1123	1440	1805	1531	3335	2208	3108	1698	1821	metalloendopeptidase activity
COG1995	5117	2910	3960	4083	3125	4712	2698	5513	2585	4115	5641	3286	4095	2885	5417	3357	4796	Catalyzes the NAD(P)-dependent oxidation of 4- (phosphohydroxy)-L-threonine (HTP) into 2-amino-3-oxo-4- (phosphohydroxy)butyric acid which spontaneously decarboxylates to form 3-amino-2-oxopropyl phosphate (AHAP) (By similarity)
COG1996	34	82	26	71	26	29	274	31	15	178	620	105	444	127	28	286	158	DNA-dependent RNA polymerase catalyzes the transcription of DNA into RNA using the four ribonucleoside triphosphates as substrates
COG1997	0	0	0	0	24	0	0	0	0	1	0	2	0	4	4	0	0	Ribosomal protein
COG1998	0	0	0	0	0	0	0	0	0	0	0	0	0	0	0	0	0	30S ribosomal protein S27Ae
COG1999	135	53	621	977	61	397	75	82	179	65	131	81	253	109	1904	167	39	Electron transport protein SCO1 SenC
COG2000	0	0	0	0	0	0	0	0	0	0	0	0	0	0	0	0	0	domain protein
COG2001	5315	5481	2610	3062	6190	3430	4742	5033	3525	5825	5779	5668	5765	8454	3557	6353	6194	Cell division protein mraZ
COG2002	6906	9933	4266	5273	9590	6195	10008	6903	5152	14137	15593	13196	7782	17971	6895	12334	12116	Transcriptional regulator AbrB family
COG2003	8827	11467	6597	7203	10556	9582	8790	10601	6503	12457	15594	11718	9489	14126	9475	10936	12794	DNA repair protein (RadC
COG2004	0	0	0	0	0	0	0	0	0	0	0	0	0	0	0	0	0	40S ribosomal protein S24
COG2005	1268	853	1358	2343	1591	1169	1052	1147	1063	1372	840	1064	2755	1840	2829	1139	1244	"Transcriptional regulator, ModE family"
COG2006	1856	4507	1939	3219	3613	2959	3238	2422	1762	4687	5293	4507	3304	5301	4240	3264	3660	iron-sulfur cluster-binding protein
COG2007	0	0	0	0	0	0	0	0	0	0	0	0	0	0	0	0	0	40S ribosomal protein S8
COG2008	7095	6367	4944	5457	6927	6555	5146	5078	4448	6553	8451	6075	6102	8443	7061	7305	8598	Aldolase
COG2009	143	161	287	123	181	148	129	675	93	819	59	217	506	209	95	385	226	"succinate dehydrogenase, cytochrome"
COG2010	374	143	2944	5048	632	2077	204	777	255	914	703	540	1082	296	8972	352	304	cytochrome c
COG2011	4897	4232	2642	3127	5448	3055	4347	4587	3304	6152	5490	5432	5149	7773	3164	5859	6110	ABC transporter (permease)
COG2012	0	0	0	0	0	0	0	0	0	0	0	0	0	0	0	0	0	DNA-dependent RNA polymerase catalyzes the transcription of DNA into RNA using the four ribonucleoside triphosphates as substrates
COG2013	2846	5102	2807	3777	4631	3378	4290	3621	2852	5391	5685	5181	3868	7604	4832	5798	5215	conserved protein
COG2014	999	2718	737	1643	2095	1756	2080	1186	882	3803	4253	3444	945	4097	1382	1873	2776	Domain of unknown function (DUF364)
COG2015	301	158	355	192	614	340	336	139	236	284	253	337	1306	655	431	464	511	Beta-lactamase domain protein
COG2016	0	0	0	0	0	0	0	0	0	0	0	0	0	0	0	0	0	Rna-binding protein
COG2017	15538	17361	11147	11716	16323	15973	14678	18014	11170	20326	26133	19110	15237	23586	14883	18238	22050	"converts alpha-aldose to the beta-anomer. It is active on D-glucose, L-arabinose, D-xylose, D-galactose, maltose and lactose (By similarity)"
COG2018	192	134	62	67	132	44	126	82	20	186	42	89	218	90	40	58	46	Roadblock lc7 family protein
COG2019	34	82	26	71	26	29	274	31	15	178	620	105	444	127	28	286	158	adenylate kinase
COG2020	2221	3559	2821	4171	3530	2890	3451	2346	2134	4897	5168	4428	2604	6270	5936	4628	4156	isoprenylcysteine carboxyl methyltransferase
COG2021	2502	1651	2747	2851	1847	3686	1192	775	1780	1581	1588	1239	2523	1464	3879	1646	3077	homoserine O-acetyltransferase
COG2022	823	1650	1069	1541	1669	1192	656	1760	655	1245	557	833	1823	809	2319	1196	745	"Catalyzes the rearrangement of 1-deoxy-D-xylulose 5- phosphate (DXP) to produce the thiazole phosphate moiety of thiamine. Sulfur is provided by the thiocarboxylate moiety of the carrier protein ThiS. In vitro, sulfur can be provided by H(2)S (By similarity)"
COG2023	0	0	0	0	0	0	0	0	0	0	0	0	0	0	0	0	0	tRNA 5'-leader removal
COG2024	0	0	0	0	0	0	0	0	0	0	0	0	0	0	0	0	0	Catalyzes the attachment of O-phosphoserine (Sep) to tRNA(Cys) (By similarity)
COG2025	6540	9379	5869	6356	8502	7764	7639	8742	5546	9045	11296	8691	8215	11081	6591	9431	10746	Electron transfer flavoprotein
COG2026	3527	2819	1020	1180	2953	1765	2202	2121	1184	3997	4277	3716	1570	4422	1705	2039	2959	"Addiction module toxin, RelE StbE family"
COG2027	175	731	873	186	206	689	642	2857	277	1388	3426	1311	545	414	492	744	1171	D-alanyl-D-alanine carboxypeptidase
COG2028	152	39	115	76	386	156	94	14	59	46	85	66	813	123	56	122	247	Domain of unknown function (DUF365)
COG2029	0	0	0	0	0	0	0	0	0	0	0	0	0	0	0	0	0	Domain of unknown function (DUF366)
COG2030	2870	2644	3087	2786	2040	4108	2549	4021	2574	3086	5386	2864	3488	2530	3255	2579	4320	maoc domain protein dehydratase
COG2031	60	41	48	27	74	45	92	22	82	55	125	88	200	160	69	109	66	Short chain fatty acid transporter
COG2032	1356	3006	1159	1477	2864	2110	2355	1326	1422	4054	4517	3938	2320	4904	1891	2358	3512	Destroys radicals which are normally produced within the cells and which are toxic to biological systems (By similarity)
COG2033	5263	5780	2796	3038	5912	3498	5153	7278	3051	6689	7240	6015	5217	7722	3486	6321	5718	Superoxide reductase
COG2034	0	0	0	0	0	0	0	0	0	0	0	0	0	0	0	0	0	Protein of unknown function DUF131
COG2035	9177	7850	4338	5239	8595	7297	6886	6175	4918	10156	11070	9381	7008	12678	6143	8497	10282	Membrane
COG2036	105	12	44	2	16	8	64	50	10	1	5	16	38	36	34	14	19	"Core component of nucleosome. Nucleosomes wrap and compact DNA into chromatin, limiting DNA accessibility to the cellular machineries which require DNA as a template. Histones thereby play a central role in transcription regulation, DNA repair, DNA replication and chromosomal stability. DNA accessibility is regulated via a complex set of post-translational modifications of histones, also called …
COG2037	0	0	0	0	0	0	0	0	0	0	0	0	0	0	0	0	0	Catalyzes the transfer of a formyl group from 5-formyl tetrahydromethanopterin (5-formyl-H(4)MPT) to methanofuran (MFR) so as to produce formylmethanofuran (formyl-MFR) and tetrahydromethanopterin (H(4)MPT)
COG2038	2907	5876	2636	3018	5148	3534	5047	6467	2933	6815	8974	6532	5140	7974	3549	6443	6171	"Catalyzes the synthesis of alpha-ribazole-5'-phosphate from nicotinate mononucleotide (NAMN) and 5,6- dimethylbenzimidazole (DMB) (By similarity)"
COG2039	372	35	288	97	153	150	36	137	267	36	72	85	147	105	165	47	506	Removes 5-oxoproline from various penultimate amino acid residues except L-proline (By similarity)
COG2040	844	2592	894	1001	1807	1721	1840	1292	1235	3619	4160	3341	985	3986	1400	1943	2850	Homocysteine s-methyltransferase
COG2041	426	229	680	1184	551	504	198	192	118	368	197	257	344	257	1845	146	212	"The exact function is not known. Can catalyze the reduction of a variety of substrates like dimethyl sulfoxide, trimethylamine N-oxide, phenylmethyl sulfoxide and L-methionine sulfoxide. Cannot reduce cyclic N-oxides. Shows no activity as sulfite oxidase (By similarity)"
COG2042	0	0	0	0	0	0	0	0	0	0	0	0	0	0	0	0	0	pre-rRNA processing protein involved in ribosome biogenesis (By similarity)
COG2043	226	155	76	90	354	92	120	80	160	188	60	109	479	243	138	235	187	"Uncharacterised ArCR, COG2043"
COG2044	0	0	0	0	0	0	5	0	0	0	0	0	12	0	0	0	0	DsrE family
COG2045	11	3	8	3	15	4	39	3	12	31	29	48	42	31	35	30	42	2-phosphosulfolactate phosphatase
COG2046	295	157	240	216	650	197	182	85	280	231	143	206	1089	241	193	338	311	"Catalyzes the first intracellular reaction of sulfate assimilation, forming adenosine-5'-phosphosulfate (APS) from inorganic sulfate and ATP. Plays an important role in sulfate activation as a component of the biosynthesis pathway of sulfur- containing amino acids (By similarity)"
COG2047	0	0	0	0	0	0	0	0	0	0	0	0	0	0	0	0	0	PAC2 family
COG2048	4901	1653	2473	1956	3116	3528	1436	1785	1989	1488	1758	1428	3588	1945	2489	2079	3519	heterodisulfide reductase
COG2049	337	265	885	1155	371	560	498	179	238	344	474	451	477	667	2100	366	487	"Allophanate hydrolase, subunit 1"
COG2050	6752	4119	6152	5662	5481	6251	5040	8986	4066	5789	10429	5535	7288	5792	8491	6924	8059	thioesterase Superfamily protein
COG2051	0	0	0	0	0	0	0	0	0	0	0	0	0	0	0	0	0	40s ribosomal protein S27
COG2052	2384	4734	1871	1960	4568	2612	4071	3220	2305	5206	5734	4831	4328	6894	2550	5633	4789	UPF0296 protein
COG2053	0	0	0	0	0	0	0	0	0	0	0	0	0	0	0	0	0	Ribosomal protein
COG2054	0	0	0	0	0	0	0	0	0	0	0	0	0	0	0	0	0	Aspartate glutamate uridylate kinase
COG2055	670	767	1077	2188	724	1112	1250	719	751	938	1434	1054	2264	1890	2861	1215	1351	malate L-lactate dehydrogenase
COG2056	220	142	133	200	301	82	171	100	168	199	136	147	234	143	95	125	90	Na H antiporter
COG2057	633	1759	518	571	1179	534	1031	1217	516	847	697	870	978	951	664	941	510	Key enzyme for ketone body catabolism. Transfers the CoA moiety from succinate to acetoacetate. Formation of the enzyme-CoA intermediate proceeds via an unstable anhydride species formed between the carboxylate groups of the enzyme and substrate (By similarity)
COG2058	0	0	0	0	0	0	0	0	0	0	0	0	0	0	0	0	0	Ribosomal protein
COG2059	16533	17121	12062	12819	17398	15858	15802	17555	11642	21168	26508	19915	16869	25743	15983	20745	22675	Chromate
COG2060	4011	4613	3813	4197	4728	5863	3787	2160	3413	5635	6325	5350	5589	7078	6085	4271	6781	"One of the components of the high-affinity ATP-driven potassium transport (or KDP) system, which catalyzes the hydrolysis of ATP coupled with the exchange of hydrogen and potassium ions (By similarity)"
COG2061	0	0	0	0	0	0	0	0	0	0	0	0	0	0	0	0	0	Amino acid-binding act domain protein
COG2062	194	189	630	1169	334	446	76	622	104	831	205	320	375	166	1824	251	67	phosphohistidine phosphatase activity
COG2063	357	261	209	279	762	230	192	674	273	911	166	354	1375	347	204	526	316	Assembles around the rod to form the L-ring and probably protects the motor basal body from shearing forces during rotation (By similarity)
COG2064	397	1374	384	855	784	559	406	1073	443	202	224	154	528	367	513	708	332	type ii secretion system
COG2065	447	364	865	1191	819	710	383	373	667	394	321	377	1646	594	2143	504	626	Also displays a weak uracil phosphoribosyltransferase activity which is not physiologically significant (By similarity)
COG2066	2769	1903	3056	3083	2218	3920	1790	998	2142	1896	2182	1894	3278	2301	4409	2224	3635	Glutaminase
COG2067	3125	3149	3906	2299	2759	4750	2658	7687	2586	5429	6773	3967	4848	2529	3272	3828	5097	lipid transport
COG2068	2229	2956	2168	3735	3366	1977	3170	2774	2372	2150	1979	2230	4439	4477	4085	4314	3052	4-diphosphocytidyl-2c-methyl-d-erythritol synthase
COG2069	3	0	0	2	5	4	0	3	1	3	0	5	5	5	1	6	5	"Part of a complex that catalyzes the reversible cleavage of acetyl-CoA, allowing autotrophic growth from CO(2). Probably maintains the overall quaternary structure of the ACDS complex (By similarity)"
COG2070	7339	12220	6736	7592	10757	9742	9921	10542	6787	13821	16270	12705	10675	15729	8304	12248	13938	2-Nitropropane dioxygenase
COG2071	2917	4377	2432	3683	4618	2905	4713	3750	3326	6183	5840	5702	4889	8224	3823	5986	5832	Glutamine amidotransferase
COG2072	40	16	1161	1936	11	755	28	40	57	89	229	101	36	15	3538	9	7	Monooxygenase
COG2073	2553	5152	1908	2853	4855	2971	4271	3548	2625	5425	5320	5066	4641	7331	2850	5706	5067	cobalamin (vitamin B12) biosynthesis CbiG protein
COG2074	765	2475	669	920	1737	1560	1760	1008	807	3552	4049	3273	578	3694	1275	1725	2543	2-Phosphoglycerate kinase
COG2075	0	0	0	0	0	0	0	0	0	0	0	0	0	0	0	0	0	Ribosomal protein
COG2076	1378	729	2392	2821	2746	2011	822	3195	1853	3135	933	1454	5646	1714	4599	2386	2175	Multidrug Resistance protein
COG2077	2853	1932	2499	2126	2641	3631	1428	1664	2427	2352	1686	1619	4094	2003	2417	2318	3535	Has antioxidant activity. Could remove peroxides or H(2)O(2) (By similarity)
COG2078	1122	2659	876	1072	2295	1768	2038	1117	1030	3815	4196	3464	1843	3971	1695	2072	2873	ammecr1 domain-containing protein
COG2079	797	475	589	1011	709	564	772	915	525	1051	964	590	1855	1365	1032	1010	717	MMGE PRPD family protein
COG2080	5097	3914	2555	5002	5022	2656	4447	4393	3300	3085	2999	3571	6780	6842	5665	5422	4081	(2Fe-2S)-binding domain protein
COG2081	8054	12352	6799	7693	11558	9700	10593	10751	7344	13520	16722	12638	11558	16961	8481	13865	14109	hi0933 family
COG2082	2689	5175	1938	2872	5055	3023	4320	3589	2638	5431	5338	5099	4734	7463	2883	5753	5211	Precorrin-8x methylmutase
COG2083	0	0	0	0	0	0	0	0	0	0	0	0	0	0	0	0	0	UPF0216 protein
COG2084	2845	3899	3236	4664	4689	3621	3937	2829	3113	5209	5562	4759	5648	7383	6570	5401	5157	Dehydrogenase
COG2085	2	3	10	1	0	6	1	2	2	1	1	5	1	1	0	3	2	"NADP oxidoreductase, coenzyme f420-dependent"
COG2086	6500	9235	5748	6241	8443	7744	7370	8668	5485	8842	11120	8425	8079	10871	6400	9288	10619	Electron transfer flavoprotein
COG2087	4365	10058	3714	4515	8173	5918	7631	8715	4490	10982	13630	10552	7009	13038	5312	9109	9449	Adenosylcobinamide kinase
COG2088	7072	11112	3551	5428	10111	5812	8571	8799	4900	10586	11601	9867	7689	14472	5515	11353	9450	Could be involved in septation (By similarity)
COG2089	6399	5689	1889	2637	6672	3827	4226	4811	2493	8547	8688	7649	4393	9060	3213	4681	6286	synthase
COG2090	0	0	0	0	0	0	0	0	0	0	0	0	0	0	0	0	0	Domain of unknown function (DUF371)
COG2091	5358	7445	5574	5888	7180	7406	6461	7221	4741	8343	11360	7875	8687	9896	7622	8458	9329	4'-phosphopantetheinyl transferase
COG2092	0	0	0	0	0	0	0	0	0	0	0	0	0	0	0	0	0	"Promotes the exchange of GDP for GTP in EF-1-alpha GDP, thus allowing the regeneration of EF-1-alpha GTP that could then be used to form the ternary complex EF-1-alpha GTP AAtRNA (By similarity)"
COG2093	0	0	75	18	0	10	14	0	6	0	0	0	0	0	0	0	0	"DNA-directed RNA polymerase, subunit e'"
COG2094	206	169	823	1137	174	521	362	250	129	309	491	499	312	464	2153	281	497	3-methyladenine DNA glycosylase
COG2095	2772	556	1531	1473	1991	1185	462	1802	763	1328	601	861	2648	1096	2452	1526	1299	multiple antibiotic resistance (MarC)-related protein
COG2096	2748	2564	3501	3206	2355	4459	2093	3841	2295	3168	5137	3020	3471	2519	4547	2492	4451	"cob(I)yrinic acid a,c-diamide adenosyltransferase activity"
COG2097	0	0	0	0	0	0	0	0	0	0	0	0	0	0	0	0	0	(ribosomal) protein
COG2098	0	0	0	0	0	0	0	0	0	0	0	0	0	0	0	0	0	"Catalyzes the conversion of 7,8-dihydroneopterin (H2Neo) to 6-hydroxymethyl-7,8-dihydropterin (6-HMD) (By similarity)"
COG2099	2378	5088	1765	2766	4425	2811	4168	3525	2430	5361	5230	4983	3616	7154	2698	5439	4807	precorrin-6x reductase
COG2100	2122	40	115	76	983	156	94	908	59	46	85	66	813	130	56	122	247	Elp3
COG2101	0	0	0	0	0	0	0	0	0	0	0	0	0	0	0	0	0	General factor that plays a role in the activation of archaeal genes transcribed by RNA polymerase. Binds specifically to the TATA box promoter element which lies close to the position of transcription initiation (By similarity)
COG2102	176	32	64	25	160	49	103	83	41	76	62	142	150	91	63	120	76	ATP- binding
COG2103	301	277	706	1720	265	767	474	517	576	301	545	363	744	694	2259	394	560	"Specifically catalyzes the cleavage of the D-lactyl ether substituent of MurNAc 6-phosphate, producing GlcNAc 6- phosphate and D-lactate"
COG2104	1836	3272	1733	2018	3502	1813	1646	3696	1512	1909	778	1242	2996	2341	2746	3936	1846	Thiamine biosynthesis protein thiS
COG2105	154	152	603	1045	178	433	75	68	188	249	193	136	410	173	1876	207	116	aig2 family
COG2106	0	0	0	0	0	0	0	0	0	0	0	0	0	0	0	0	0	chromosome 9 open reading frame 114
COG2107	2752	1774	2381	2096	2463	3503	1314	1395	2013	2252	1599	1463	3676	1731	2301	2120	3363	periplasmic solute-binding protein
COG2108	208	128	46	84	314	87	110	68	20	176	42	95	269	178	37	86	168	radical SAM domain protein
COG2109	3841	7787	2825	3912	7170	4720	6555	4805	3749	9182	9850	8852	5813	12015	4661	7931	8019	"Cob-I-yrinic acid a,c-diamide adenosyltransferase"
COG2110	5600	9558	4496	5161	8837	5175	6746	7989	5112	7070	7603	6633	7340	10463	6630	10253	7406	appr-1-p processing domain protein
COG2111	1020	2739	952	1112	1959	1633	2196	1152	913	3933	4328	3631	952	4099	1512	1947	2724	Monovalent cation H antiporter subunit
COG2112	0	0	0	0	0	0	0	0	0	0	0	0	0	0	0	0	0	serine threonine protein kinase
COG2113	148	227	107	90	299	147	183	267	677	290	117	175	886	366	329	488	173	Glycine betaine
COG2114	12147	199	1722	3006	3842	1208	172	5514	111	362	431	276	566	232	5374	102	72	Guanylate Cyclase
COG2115	188	119	1263	2018	265	891	148	122	148	297	567	439	352	437	3837	331	244	Xylose isomerase
COG2116	2158	3776	1685	2379	3834	2452	3863	2762	2456	5099	5045	4898	3394	7074	2417	5104	4755	formate transmembrane transporter activity
COG2117	0	0	0	0	0	0	0	0	0	0	0	0	0	0	0	0	0	Subunit of tRNA(5-methylaminomethyl-2-thiouridylate) methyltransferase
COG2118	0	0	0	0	0	0	0	0	0	0	0	0	0	0	0	0	0	DNA-binding protein
COG2119	166	69	251	55	65	107	89	85	88	62	25	31	190	99	84	157	231	transmembrane protein 165
COG2120	673	367	1554	2841	408	1053	653	388	579	442	771	561	671	709	4292	648	463	lmbE family
COG2121	302	498	728	1355	647	593	362	851	514	1131	311	733	1024	899	2111	582	385	Domain of unknown function (DUF374)
COG2122	154	82	45	51	247	51	102	36	167	91	77	133	611	157	161	220	62	apbe family lipoprotein
COG2123	0	0	0	0	0	0	0	0	0	0	0	0	0	0	0	0	0	Exosome complex
COG2124	226	95	636	1097	224	410	73	82	110	128	160	148	76	71	1810	42	36	Cytochrome p450
COG2125	0	0	0	0	0	0	0	0	0	0	0	0	0	0	0	0	0	40s ribosomal protein s6
COG2126	0	0	0	0	0	0	0	0	0	0	0	0	0	0	0	0	0	Binds to the 23S rRNA (By similarity)
COG2127	2367	232	789	1308	1447	604	145	1567	358	859	292	424	1272	351	1977	513	312	protein catabolic process
COG2128	53	28	613	978	123	391	40	600	37	597	125	226	267	119	1820	197	16	Antioxidant protein with alkyl hydroperoxidase activity. Required for the reduction of the AhpC active site cysteine residues and for the regeneration of the AhpC enzyme activity (By similarity)
COG2129	4503	429	1077	1380	1898	829	781	2062	527	462	1172	432	2060	922	2235	975	838	metallophosphoesterase
COG2130	37	0	108	0	5	4	33	3	13	0	1	0	24	1	0	4	3	alcohol dehydrogenase
COG2131	7779	7720	5949	6091	7880	7611	6698	8587	5483	8624	11276	8046	8650	10176	7828	8708	10255	dCMP deaminase activity
COG2132	953	2538	1854	2882	1815	2425	1844	1219	1012	3657	4292	3435	926	3819	4964	1898	2890	Multicopper oxidase
COG2133	129	30	9320	16461	58	6403	80	363	380	631	1984	839	57	209	30085	35	53	Dehydrogenase
COG2134	0	0	0	0	0	0	0	0	0	0	0	0	0	0	0	0	0	cdp-diacylglycerol pyrophosphatase
COG2135	2136	3636	2280	3366	3585	2606	3893	2471	2268	5135	5721	4842	3225	6943	4458	4874	4425	conserved protein
COG2136	0	0	0	0	0	0	0	0	0	0	0	0	0	0	0	0	0	u3 small nucleolar ribonucleoprotein
COG2137	7631	7679	5272	5048	7533	7105	6621	8530	5233	8558	11063	7990	7693	10006	5915	8458	9990	Modulates RecA activity (By similarity)
COG2138	32	70	640	997	22	390	101	36	66	106	157	142	69	75	1878	70	60	cobalamin (vitamin b12) biosynthesis cbix protein
COG2139	0	0	0	0	0	0	0	0	0	0	0	0	0	0	0	0	0	(ribosomal) protein
COG2140	1174	2786	958	1197	2115	1769	2081	1226	1370	3862	4321	3747	1171	4566	1821	2042	3027	Oxalate decarboxylase
COG2141	437	352	1670	2229	383	908	565	1580	652	1560	577	805	933	695	3967	694	303	Monooxygenase
COG2142	79	107	18	64	116	36	67	30	11	172	36	70	190	50	5	44	27	succinate dehydrogenase activity
COG2143	117	87	50	141	315	45	46	633	67	693	57	270	258	134	54	240	46	"thioredoxin, soxw"
COG2144	0	0	546	968	2	376	0	19	21	36	112	48	1	4	1768	0	2	AIR synthase related protein
COG2145	2926	5241	2455	3095	5035	3091	4585	3658	2958	5544	6119	5264	5075	7709	3260	6207	5607	4-methyl-5-beta-hydroxyethylthiazole kinase
COG2146	148	28	97	3	24	13	86	56	23	18	11	23	62	45	37	24	22	nitrite reductase (nad(p)h) small subunit
COG2147	0	0	0	0	0	0	0	0	0	0	0	0	0	0	0	0	0	ribosomal protein L19
COG2148	16931	22854	12870	15533	21268	17751	18482	24813	12896	25722	33790	24304	19137	30066	19793	23814	25245	sugar transferase
COG2149	2	0	9	0	0	0	1	0	1	0	0	0	1	0	0	0	0	Membrane
COG2150	0	0	0	0	0	0	0	0	0	0	0	0	0	0	0	0	0	amino acid-binding ACT domain protein
COG2151	2751	2319	3539	2985	1917	4501	1861	4092	2350	2762	4967	2574	3121	1892	4446	2263	4725	fes assembly suf system protein
COG2152	8488	6511	4939	4579	6993	6823	5144	8494	3888	7723	10427	6864	5485	8233	6524	7454	8446	Glycosidase
COG2153	3238	6107	2679	2772	5662	4126	5441	3843	3431	8634	9460	8103	4590	10767	3938	6887	7979	-acetyltransferase
COG2154	16	16	548	968	5	377	11	21	27	53	117	54	29	11	1770	5	3	4-alpha-hydroxytetrahydrobiopterin dehydratase activity
COG2155	2282	4012	1796	2699	3964	2532	4529	2723	2450	5575	6074	5343	4198	7788	3007	5615	5139	Conserved Protein
COG2156	3995	4749	4472	5273	4758	6235	4037	2224	3481	5843	6575	5659	5696	7239	7843	4395	6836	"One of the components of the high-affinity ATP-driven potassium transport (or KDP) system, which catalyzes the hydrolysis of ATP coupled with the exchange of hydrogen and potassium ions. The C subunit may be involved in assembly of the KDP complex (By similarity)"
COG2157	0	0	0	0	0	0	0	0	0	0	0	0	0	0	0	0	0	ribosomal protein
COG2158	551	1562	376	424	965	551	717	1139	410	604	480	600	632	604	380	760	434	Cysteine-rich small domain protein
COG2159	5431	2711	2698	4334	5050	2522	4663	3389	3356	3265	6143	3736	8795	7487	5323	6000	4969	amidohydrolase 2
COG2160	1106	3553	1555	1989	2124	2416	3337	4143	1252	5430	8538	5091	1856	4878	2341	2931	4023	Catalyzes the conversion of L-arabinose to L-ribulose (By similarity)
COG2161	799	2497	740	923	1778	1571	1834	1018	843	3580	4077	3324	631	3724	1311	1758	2628	prevent-host-death family
COG2162	147	29	627	989	232	440	78	65	51	46	134	87	104	151	1810	60	152	N-acetyltransferase
COG2163	43	153	64	101	46	39	329	48	48	227	659	170	488	199	115	340	234	(ribosomal) protein
COG2164	0	0	0	0	0	0	0	0	0	0	0	0	0	0	0	0	0	Pfam:DUF369
COG2165	7967	13105	9362	14720	12132	11068	10616	8575	5646	17472	19937	15602	7363	19667	23287	13496	13502	General secretion pathway protein
COG2166	2516	2202	3363	2913	1868	4236	1736	3565	1968	2720	4953	2458	2685	1743	4307	2195	4034	Fe-S metabolism associated
COG2167	0	0	0	0	0	0	0	0	0	0	0	0	0	0	0	0	0	Ribosomal protein
[truncated: 2,793 more rows]

## Sheet: COG function
	WT_1	WT_2	WT_3	WT_4	WT_5	WT_6	WT_7	WT_8	WT_9	CD36−/−_1	CD36−/−_2	CD36−/−_3	CD36−/−_4	CD36−/−_5	CD36−/−_6	CD36−/−_7	CD36−/−_8
RNA processing and modification	1106	2819	2111	2247	2310	2420	2245	1203	1182	4001	4498	3702	2020	4270	3466	2447	3515
Chromatin structure and dynamics	1199	667	1989	2505	1625	1425	1235	462	791	997	1532	1074	3871	1613	4470	1543	1475
Energy production and conversion	998838	1043728	757463	837037	1120183	983266	914692	1030034	696683	1233256	1430883	1124709	1210452	1469140	1068054	1182569	1342524
Cell cycle control, cell division, chromosome partitioning	246725	296057	184496	203039	290506	249845	254133	281110	184356	360250	421032	330052	280914	419489	257002	321729	360356
Amino acid transport and metabolism	1302617	1491431	1023771	1196052	1512280	1328734	1307121	1442092	965730	1805088	2107817	1648703	1560287	2119226	1518583	1661237	1847928
Nucleotide transport and metabolism	537150	600232	410268	442129	591512	545918	514732	625038	398444	719936	875403	659460	600755	825655	557798	650719	758094
Carbohydrate transport and metabolism	1619888	2245157	1159982	1450771	2042503	1777573	1869188	1829433	1214801	2854964	3391790	2643849	1646634	3335081	1846036	2244975	2639289
Coenzyme transport and metabolism	527034	621618	459935	501300	625511	589904	520994	630498	401053	739360	863567	665218	673053	820277	656443	678988	775071
Lipid transport and metabolism	406453	462421	342797	383079	457450	431892	400218	509642	295069	568105	692426	513234	461244	631870	517037	512584	573568
Translation, ribosomal structure and biogenesis	1187450	1232538	896364	945768	1261642	1163254	1056942	1349904	836188	1475079	1764660	1331084	1312370	1660167	1201396	1370035	1580389
Transcription	1275031	1690909	929726	1158406	1616344	1299332	1467549	1405727	962841	2042856	2365131	1917620	1423795	2519358	1469881	1800081	1961586
Replication, recombination and repair	1135552	1323754	915229	1002037	1298913	1176556	1151490	1295811	857753	1563366	1844037	1449889	1335731	1828997	1300512	1442953	1641819
Cell wall/membrane/envelope biogenesis	1347558	1392296	1081696	1161905	1408836	1418490	1170884	1516582	916239	1747005	2167076	1579135	1420707	1878576	1562256	1505292	1827315
Cell motility	309849	321856	123782	178346	329338	206751	241634	286405	137048	408784	428932	353660	248284	426032	214762	284727	309446
Posttranslational modification, protein turnover, chaperones	578507	625241	484648	516731	632362	621959	529363	679694	415629	776700	947228	697957	660803	837258	691514	679468	810876
Inorganic ion transport and metabolism	945353	1088652	770185	890069	1093208	1022385	953428	1062284	689421	1380613	1650495	1264848	1094589	1579918	1172257	1198784	1395125
Secondary metabolites biosynthesis, transport and catabolism	125745	144319	122160	144947	153385	144027	136551	146742	96891	193081	238174	176506	169725	222644	208098	172574	193374
General function prediction only	1348959	1582730	1073051	1267949	1567955	1408238	1368684	1503284	991172	1938879	2287678	1778276	1530917	2263156	1660701	1722296	1941919
Function unknown	1324002	1597020	1072026	1299305	1594041	1402055	1367869	1468494	983771	1958418	2265014	1798782	1562990	2292729	1739718	1706629	1928601
Signal transduction mechanisms	1053597	1367025	734107	919369	1323868	1055872	1133885	1111170	732612	1714842	1963045	1580666	1111149	2015023	1216830	1403654	1564979
Intracellular trafficking, secretion, and vesicular transport	264812	264350	230147	270053	276810	275491	228680	286476	175611	327536	393514	292233	294769	356444	378179	293732	339158
Defense mechanisms	517795	712819	391880	459947	661027	566849	595007	574424	402017	874081	1015857	813658	559861	1036355	586833	730064	841269
Cytoskeleton	920	2838	1531	2117	1879	2058	2228	1724	1018	4491	4478	3874	1020	4350	3488	2221	2953
